# Supplementary material for: Quantitative Proteomics to Identify Nuclear RNA-Binding Proteins of Malat1
Source: Int J Mol Sci. 2020 Feb 10;21(3):1166. doi: 10.3390/ijms21031166 (PMC7037011; doi:10.3390/ijms21031166)
Supplement: Supplementary file 1 [file ijms-21-01166-s001.zip › SuppTable1.xlsx]

## Sheet: Sheet1
Supplementary Table 1
bait	Protein.IDs	Gene.names	Protein.names	Log2 ratio forward	Log2 ratio reverse	enriched
RNA1	F6ZF21;A2A4P0;A2A4N9	Dhx8	ATP-dependent RNA helicase DHX8	0.0107798	-0.038836	FALSE
RNA1	A2A547;P84099	Rpl19	Ribosomal protein L19;60S ribosomal protein L19	-0.0624296	#N/A	FALSE
RNA1	A2A6A1;F6QGP8;A2AKY4	Gpatch8	G patch domain-containing protein 8	0.355129	-0.122287	FALSE
RNA1	A2A8U2-3;A2A8U2;E9Q2H6;E9Q7X5;A2A8U2-2	Tmem201	Transmembrane protein 201	0.281906	0.247806	FALSE
RNA1	A2A8V8;A2A8V9;E9PUK6;Q52KI8;E9QKA4;Q52KI8-2;A2A983;F6T4M4;F7BWM1	Srrm1	Serine/arginine repetitive matrix protein 1	0.067501	#N/A	FALSE
RNA1	A2ACG7;Q3U505;Q9DBG6	Rpn2	Dolichyl-diphosphooligosaccharide--protein glycosyltransferase subunit 2	0.0945063	-0.184769	FALSE
RNA1	Q8K1G9;A2ACQ1;A2ACP9	Dhx35		#N/A	-0.253825	FALSE
RNA1	A2ADB1;A2ADB0;E9Q807;Q62504-3;Q62504-2;Q62504	Spen	Msx2-interacting protein	-0.0167601	0.15082	FALSE
RNA1	A2AEB5;A2AEB4;A2AEB3;E9PZV9;Q9R0Q4	Morf4l2	Mortality factor 4-like protein 2	-0.262036	#N/A	FALSE
RNA1	A2AFI6	Gm364		0.140517	0.604356	FALSE
RNA1	A2AFI9;A2AFJ1;Q60973;F6ZLC6;F6U539	Rbbp7	Histone-binding protein RBBP7	0.143524	-0.205613	FALSE
RNA1	A2AG58;A2AG58-2		Uncharacterized protein CXorf23 homolog	0.133827	-0.168479	FALSE
RNA1	A2AGT5-2;A2AGT5-3;A2AGT5	Ckap5	Cytoskeleton-associated protein 5	-0.0369847	-0.0266459	FALSE
RNA1	A2AH85;O08810;G3UZ34;G3UXK8;G3UZ25	Eftud2	116 kDa U5 small nuclear ribonucleoprotein component	0.0575542	-0.116489	FALSE
RNA1	E9PZY8;A2AIV2;A2AIV2-2	1110037F02Rik	Protein virilizer homolog	-0.0517879	0.0953168	FALSE
RNA1	A2AJ72;Q3TIX6;A2AJ71;F6S444;F7AM43	Fubp3		-0.234211	#N/A	FALSE
RNA1	F6WF36;A2AJI1;A8Y5P4;A2AJI0-2;A2AJI0	Map7d1	MAP7 domain-containing protein 1	#N/A	-0.234431	FALSE
RNA1	A2AJK6-3;A2AJK6;A3KFM7;Q8BYH8-2;Q8BYH8;A3KFM8;F6W5S9	Chd7	Chromodomain-helicase-DNA-binding protein 7	1.07361	0.321466	FALSE
RNA1	A2AJT5;A2AJT4;A2AJT3	Pnisr	Arginine/serine-rich protein PNISR	0.767485	-0.429537	FALSE
RNA1	A2AKV1;A2AKV2;A2AKV3;Q8C2Q8;A2AKU9;Q91VR2;A2AKV0	Atp5c1	ATP synthase subunit gamma;ATP synthase subunit gamma, mitochondrial	0.0335111	-0.290533	FALSE
RNA1	A2AL12;Q8BG05;E9Q7H5;Q8BG05-2;B2RXM2;F8VPW0;A2AL13	Hnrnpa3;Gm8991	Heterogeneous nuclear ribonucleoprotein A3	0.385818	-0.39994	FALSE
RNA1	A2ALB2;Q6PAQ4;A2ALB1	Rexo4	RNA exonuclease 4	-0.315468	0.217975	FALSE
RNA1	Q61335;A2ALM8	Bcap31	B-cell receptor-associated protein 31	0.0721744	-0.0725434	FALSE
RNA1	A2AMQ5;Q99L43;Q6PBC0;F6S4G2	Cds2	Phosphatidate cytidylyltransferase;Phosphatidate cytidylyltransferase 2	0.262674	1.14392	FALSE
RNA1	A2ANY6	Mdn1	Midasin	0.310573	0.063779	FALSE
RNA1	A2AQA7;Q8CFQ3	Aqr	Intron-binding protein aquarius	0.0234683	-0.0459526	FALSE
RNA1	A2AR02;A2AR01	Ppig	Peptidyl-prolyl cis-trans isomerase G;Peptidyl-prolyl cis-trans isomerase	0.385928	-0.13481	FALSE
RNA1	A2ASR6;A2ASR7;A2ASR8;P25916;A2ASR5;P23798	Bmi1	Polycomb complex protein BMI-1;Polycomb group RING finger protein 2	-0.121031	#N/A	FALSE
RNA1	A2ASY0;Q5HZG4;Q5HZG4-2	Taf3	Transcription initiation factor TFIID subunit 3	-0.211181	0.00345832	FALSE
RNA1	A2AWT5;P25976;A2AWT6;A2AWT7;P25976-2;E9Q4A8;G3UZW9	Ubtf	Nucleolar transcription factor 1	-1.14707	1.05429	FALSE
RNA1	A2BE28-2;A2BE28	Las1l	Ribosomal biogenesis protein LAS1L	0.0688771	-0.242379	FALSE
RNA1	A2BGI9;A2BGI8;Q9D868-2;Q9D868	Ppih	Peptidyl-prolyl cis-trans isomerase;Peptidyl-prolyl cis-trans isomerase H	-0.0586382	-0.117114	FALSE
RNA1	E9QAQ7;A2BH40-4;A2BH40-2;A2BH40;A2BH40-3	Arid1a	AT-rich interactive domain-containing protein 1A	-0.0834928	0.183455	FALSE
RNA1	A2CG76;Q9Z148-2;Q9Z148-3;Q9Z148;A2CG77	Ehmt2	Histone-lysine N-methyltransferase EHMT2	0.0130692	0.0440443	FALSE
RNA1	F8WHC5;A2RTL5;Q8BI46	Rsrc2	Arginine/serine-rich coiled-coil protein 2	0.758815	#N/A	FALSE
RNA1	A6H619-2;A6H619;F7ANA1;F6WXS6	Phrf1	PHD and RING finger domain-containing protein 1	0.098689	0.0589399	FALSE
RNA1	A6X8Z3;Q5SF07-2;Q5SF07	Igf2bp2	Insulin-like growth factor 2 mRNA-binding protein 2	0.347325	-0.209829	FALSE
RNA1	B0R091;P61022	Chp1	Calcineurin B homologous protein 1	#N/A	-0.293854	FALSE
RNA1	G3X980;B8JJA0;E9QLT2;B0V2M3;Q99PP2-2;Q99PP2	Zfp318	Zinc finger protein 318	#N/A	-0.0678179	FALSE
RNA1	E9Q614;B1AR17;F7C528	Chd3		0.0469799	-0.142704	FALSE
RNA1	E9Q7D1;B1AUF2;E9Q660;B1AUF1;Q60698	Ski	Ski oncogene	-0.0549767	#N/A	FALSE
RNA1	E9Q795;B1AVB4;E9Q796;B1AVB5;B1AVB3;Q99MW4;B1AVB1;B1AVB2	Scml2		-0.359934	0.41738	FALSE
RNA1	B1AYU7;Q8C5N3-2;Q8C5N3;B1AYU4;A2AK44;A2AK42;B1AYU8;B1AYU9	Cwc22;Gm13695	Pre-mRNA-splicing factor CWC22 homolog	0.0938306	-0.00215122	FALSE
RNA1	E9QKR6;B1B0E8;Q62377;Q64707	Zrsr2	U2 small nuclear ribonucleoprotein auxiliary factor 35 kDa subunit-related protein 2;U2 small nuclear ribonucleoprotein auxiliary factor 35 kDa subunit-related protein 1	0.102591	-0.369147	FALSE
RNA1	B1Q2W7;D3YZK4;Q80UV9-3;Q80UV9;Q80UV9-2	Taf1	Transcription initiation factor TFIID subunit 1	-0.238068	0.417488	FALSE
RNA1	E9PZL9;Q9D479;B2RQ84	Uvssa	UV-stimulated scaffold protein A	-0.357178	#N/A	FALSE
RNA1	B2RQG2;E9PXX1	Phf3		-0.00762311	-0.0723311	FALSE
RNA1	B2RY56-2;B2RY56;B2RY56-3	Rbm25	RNA-binding protein 25	0.128953	-0.13046	FALSE
RNA1	F6R5G3;B7ZCR6;Q6PHP4;E9QAV4;F6QL98	Znf512b		#N/A	0.315334	FALSE
RNA1	B7ZN32;P17012;P23607	Zfx	Zinc finger X-chromosomal protein;Zinc finger autosomal protein	0.322851	#N/A	FALSE
RNA1	E9QMU1;B7ZNG0-2;B7ZNG0	Kif7	Kinesin-like protein KIF7	-0.211949	#N/A	FALSE
RNA1	B8JK50;Q8VBW5-4;Q8VBW5-2;Q8VBW5-3;Q8VBW5	Bbx	HMG box transcription factor BBX	0.0219061	0.61504	FALSE
RNA1	E9Q087;E9PXW9;Q08369;B9EHF7;Q3UYJ1	Gata4	Transcription factor GATA-4	0.161436	#N/A	FALSE
RNA1	B9EHX4;Q62388;D3Z0Q2;F6UXV2	Atm	Serine-protein kinase ATM	0.169155	-0.18728	FALSE
RNA1	B9EJX5;Q8C176	Taf2	Transcription initiation factor TFIID subunit 2	-0.535834	0.348346	FALSE
RNA1	D3YTL6;Q9D384	Snrnp35	U11/U12 small nuclear ribonucleoprotein 35 kDa protein	-0.354501	#N/A	FALSE
RNA1	D3YTQ3;F6VQH5;Q9Z130;F6ZKM7	Hnrnpdl	Heterogeneous nuclear ribonucleoprotein D-like	0.128293	-0.167361	FALSE
RNA1	D3YU45;D3Z5J9;D3Z5J8;D3Z1D6;D3YWP3;P62751;F8WH61;D3YTY6;D3Z2I1;D3YW68;D3YTY5;D3YU46	Rpl23a	60S ribosomal protein L23a	0.0440443	0.255319	FALSE
RNA1	D3YUE7;Q8CB44;D6RET7	Gramd4	GRAM domain-containing protein 4	0.0299829	-0.132799	FALSE
RNA1	D3Z3R0;D3YVE6;F6TJZ4;P12970;D3YU93;F6YI27;D3YXT4;F6U2H0;F6ZVW4;F6TIC7;F6VBB8;F7AMA9;F6SSI5	Rpl7a	60S ribosomal protein L7a	-0.168658	0.182946	FALSE
RNA1	D3YW26;D3Z4Z0	Tada2b		#N/A	-0.250491	FALSE
RNA1	D3YWC2;D3Z6F1;Q9JM93	Arl6ip4	ADP-ribosylation factor-like protein 6-interacting protein 4	0.242084	0.351402	FALSE
RNA1	D3YWS8;D3YXV8;Q8CBY3;D3Z042;D3YY84;Q8CBY3-3;D3YTL3	Leng8	Leukocyte receptor cluster member 8 homolog	-0.0408234	0.0738202	FALSE
RNA1	D3YWT1;D3Z3N4	Hnrnph3		0.436801	-0.365462	FALSE
RNA1	D3YWX2;F6YTL8;E9Q803;Q9R0I7;E9QAW2	Ylpm1	YLP motif-containing protein 1	0.0201999	-0.0359933	FALSE
RNA1	D3YX57;Q8K368;F7ALG5;Q8K368-4;Q8K368-2	Fanci	Fanconi anemia group I protein homolog	-0.104697	#N/A	FALSE
RNA1	D3YXG3;P62852	Rps25	40S ribosomal protein S25	-0.101892	#N/A	FALSE
RNA1	D3YXK2;E9PZM6	Safb	Scaffold attachment factor B1	-0.0578872	0.101919	FALSE
RNA1	D3YYI8;O09106	Gm10093	Histone deacetylase;Histone deacetylase 1	-0.104046	0.0550568	FALSE
RNA1	D3YYP4;P43135;B8JJI9;F7CII1;Q32NY6;Q60632	Nr2f2	COUP transcription factor 2;COUP transcription factor 1	-0.756136	#N/A	FALSE
RNA1	D3YYT1;Q922P9	Glyr1	Putative oxidoreductase GLYR1	-0.0204575	0.0708015	FALSE
RNA1	D3YYW8;Q91V81;Q91V81-2	Rbm42	RNA-binding protein 42	0.0735461	0.031254	FALSE
RNA1	D3YZ09;G5E8M6;Q9CY66-3;Q9CY66-2;Q9CY66;F6SL78	Gar1	H/ACA ribonucleoprotein complex subunit 1	0.0593553	-0.0306192	FALSE
RNA1	Q3ULN6;D3YZ22;Q8R127;F6S0R8	Sccpdh	Saccharopine dehydrogenase-like oxidoreductase	-0.053898	-0.241015	FALSE
RNA1	D3YZC9;E9Q4Q2;D3YZD0;Q64213-2;Q64213-3;Q64213;D3YVH4;F8WHF9;D6RDB7;Q9DD12;B1AWP9;B1AWP7;B1AWQ0;B1AWP8;E9Q2N8;B1AWQ3;B1AWQ4;Q9ET47-8;Q9ET47-7;Q9ET47-6;Q9ET47-5;Q9ET47-4;Q9ET47-2;Q9ET47-3;Q9ET47	Sf1	Splicing factor 1	-0.00575338	0.00992041	FALSE
RNA1	D3YZR1;Q9JHE7;D3Z6S3;D3YYU6	Tssc4	Protein TSSC4	#N/A	-0.138156	FALSE
RNA1	D3Z0H4;F8WI79;E9QAZ2;E9Q1X1;E9PWH9;Q9CZM2;B8JKK2	Gm10020	Ribosomal protein L15;60S ribosomal protein L15	-0.0509956	0.122739	FALSE
RNA1	D3Z0K6	Rsbn1l		-0.31122	0.193583	FALSE
RNA1	D3Z0M4;E9PXK7;D6RFQ2;Q9Z210	Pex11b	Peroxisomal membrane protein 11B	#N/A	0.246834	FALSE
RNA1	D3Z0M9;E0CXN3	Ddx23		0.335826	-0.178322	FALSE
RNA1	D3Z0T0;Q62311;D3Z5H6;D3Z4X5	Taf6	Transcription initiation factor TFIID subunit 6	-0.301924	0.245861	FALSE
RNA1	E9Q7L3;D3Z1W6;E9Q7L2;D3Z1N4;E9Q4Y5;F8VQD1;Q8BSQ9-2;Q8BSQ9;D3YYF2;F6THL5;D6RIL0;D6RI94;D3Z3R4;Q9D7L7	Pbrm1	Protein polybromo-1	0.081476	-0.176935	FALSE
RNA1	E9Q3H2;D3Z1T3;D3Z688;Q3TDV8	Zfp444		#N/A	-0.799169	#N/A
RNA1	D3Z1X8;Q3UNN4;P97496-2;P97496;Q3UZD0	Smarcc1	SWI/SNF complex subunit SMARCC1	0.315914	-0.0110354	FALSE
RNA1	E9PYL9;D3Z3K1;Q9CXW4;E9PZB3;A2BH06;D3YW69;E9Q0L4	Gm10036;Rpl11	60S ribosomal protein L11	-0.457257	0.28558	FALSE
RNA1	Q8C214;D3Z3R9;F8WGT2;Q8BRG8-3;Q8BRG8-2;Q8BRG8	Tmem209	Transmembrane protein 209	0.241718	#N/A	FALSE
RNA1	D3Z7M2;D3Z3U3;Q3TLH4-3;Q3TLH4-5;Q3TLH4;Q3TLH4-2;E9QKG5	Prrc2c	Protein PRRC2C	0.215616	#N/A	FALSE
RNA1	D3Z4I7;P47911;E9PUX4	Rpl6	60S ribosomal protein L6	-0.193288	0.164915	FALSE
RNA1	D3Z4J0;Q9DB20;F6XVM5;F7D3P8	Atp5o	ATP synthase subunit O, mitochondrial	-0.0686498	-0.166001	FALSE
RNA1	D3Z4V1;Q922V4;F8WI31	Plrg1	Pleiotropic regulator 1	-0.193404	0.00934717	FALSE
RNA1	D3Z4V2;D3Z3F1;Q9D824;Q9D824-4;Q9D824-3;Q9D824-2;D3Z619	Fip1l1	Pre-mRNA 3-end-processing factor FIP1	0.0458623	0.0328061	FALSE
RNA1	D3Z654;Q8BGZ9;P27782;Q8C402;B7ZNN3;G3X9G5;F6XQR1;F6WPX2;E9Q990;D3YWT3;Q80WT9;E9QQ91;D3Z2K5;Q3V1G9;E9QQ90;E9QQ89;P27782-2;Q8C834;Q00417-2;Q00417;Q924A0-2;Q924A0-3;Q924A0;Q924A0-8;Q924A0-4	Lef1;Tcf7	Lymphoid enhancer-binding factor 1;Transcription factor 7-like 2;Transcription factor 7	0.0329472	#N/A	FALSE
RNA1	E9Q1N8;D3Z659;E9PV46;P25444;D3YVC1;F6YTZ4;D3YWA0;D3YWJ3;D3Z536;F8VQ36	Gm18025;Rps2;Gm6576	40S ribosomal protein S2	-0.335972	0.572405	FALSE
RNA1	D3Z6C3;P97351;D3Z7W7	Rps3a	40S ribosomal protein S3a	-0.23416	0.319965	FALSE
RNA1	D3Z6F5;Q03265	Atp5a1	ATP synthase subunit alpha;ATP synthase subunit alpha, mitochondrial	-0.203004	-0.165208	FALSE
RNA1	E9QP28;D3Z6J9;P14115;D3YZN6	Rpl27a	60S ribosomal protein L27a	#N/A	0.464564	FALSE
RNA1	D3Z6N6;P62754;D3YX41	Rps6	40S ribosomal protein S6	-0.546372	0.144438	FALSE
RNA1	E9QAT0;D3Z6U8;E9QNF5;Q6AXB7;P35922-9;P35922-8;P35922-3;P35922-7;P35922-2;P35922;E9QAS9;E9QAS8;P35922-11;P35922-10;P35922-5;P35922-4;P35922-12;P35922-6;Q9WVR4	Fmr1	Fragile X mental retardation protein 1 homolog	0.188528	#N/A	FALSE
RNA1	D3Z780;Q61749;Q61749-2	Eif2b4	Translation initiation factor eIF-2B subunit delta	#N/A	-0.747318	FALSE
RNA1	D3Z7C5;E9Q3F2;Q60665-2;Q60665	Skil	Ski-like protein	#N/A	0.656542	FALSE
RNA1	D3Z7I0;Q8BL74;Q3UU56;E9Q3B0;D3Z2L1;D3YY96	Gtf3c2	General transcription factor 3C polypeptide 2	-0.0255441	-0.0598859	FALSE
RNA1	D3Z7M5;Q9CPT5	Nop16	Nucleolar protein 16	#N/A	0.0852887	FALSE
RNA1	E0CX20;Q6PGH1	Bud31	Protein BUD31 homolog	-0.0613303	0.0451634	FALSE
RNA1	E0CXT7;B2LVG5;B2LVG6;Q8BQZ5;F8WHF1;Q8BQZ5-3;Q8BQZ5-2;F7B6Z5	Cpsf4	Cleavage and polyadenylation specificity factor subunit 4	0.0783366	-0.00862419	FALSE
RNA1	E0CYH0;Q9ER69;Q9ER69-2;F7CCI4;E0CZF5;F7AUU6	Wtap	Pre-mRNA-splicing regulator WTAP	-0.0884541	0.0635029	FALSE
RNA1	E9PU93;Q91X20;D3YYA0	Ash2l	Set1/Ash2 histone methyltransferase complex subunit ASH2	-0.0370439	#N/A	FALSE
RNA1	E9PU96;Q571H0;Q571H0-2	Urb1	Nucleolar pre-ribosomal-associated protein 1	-0.113598	-0.0665633	FALSE
RNA1	E9PUC2;Q9CZW4	Acsl3	Long-chain-fatty-acid--CoA ligase 3	-0.0182934	-0.377988	FALSE
RNA1	E9PUI2;Q8BU03	Pwp2	Periodic tryptophan protein 2 homolog	-0.2188	0.357383	FALSE
RNA1	E9PUT3;Q3U1G5	Isg20l2	Interferon-stimulated 20 kDa exonuclease-like 2	-0.762754	0.293488	FALSE
RNA1	E9PUX0;Q80WJ7;F6ZQL0;F6QHD1;F6QFT1	Mtdh	Protein LYRIC	-0.267826	0.14274	FALSE
RNA1	E9Q5Y2;E9PUZ3;E9Q1I7;Q8BGJ9;E9Q5J3;E9PXR5;E9PWA1	U2af1l4	Splicing factor U2AF 26 kDa subunit	-0.0112681	#N/A	FALSE
RNA1	E9PVA2;Q9DB85	Rrp8	Ribosomal RNA-processing protein 8	-0.0200771	0.17031	FALSE
RNA1	E9PVA8;E9Q005;Q8BIX2;Q6NV94	Gcn1l1		0.110497	-0.135538	FALSE
RNA1	E9PVK4;Q0HA38	Ttc21b	Tetratricopeptide repeat protein 21B	0.224534	#N/A	FALSE
RNA1	E9Q8D6;E9PVM4;P61979-3;D3Z5X4	Hnrnpk	Heterogeneous nuclear ribonucleoprotein K	-0.161556	#N/A	FALSE
RNA1	E9PVR1;F8WJD4;Q80X82;E9Q661;F6UJ99;D3Z2M2;E9Q937	Sympk	Symplekin	0.0176369	-0.0545721	FALSE
RNA1	E9PVX6	Mki67		-0.0765693	0.0122111	FALSE
RNA1	E9PW20;Q9CY57-3;Q9CY57;Q9CY57-5;Q9CY57-4;Q9CY57-2;D3YZA1;D3Z7T7	Chtop	Chromatin target of PRMT1 protein	-0.0200478	-0.0122426	FALSE
RNA1	E9PW44;E9Q5K9;E9Q7Z8;D6RG95	Ythdc1	YTH domain-containing protein 1	0.134352	-0.0418329	FALSE
RNA1	E9PWG6	Ncapg		0.235237	#N/A	FALSE
RNA1	E9PWK1;Q9D379;D3Z4M3;F6YTS6	Ephx1	Epoxide hydrolase 1	-0.109297	0.0213376	FALSE
RNA1	E9PZA7;E9QLK7;E9PWT1;F7CGG2;Q80YV3	Trrap	Transformation/transcription domain-associated protein	0.0717627	-0.0586082	FALSE
RNA1	Q3U821;E9PWZ7	Wdr75		-0.384132	0.543892	FALSE
RNA1	E9PXE7;P62281	Rps11	40S ribosomal protein S11	#N/A	0.462995	FALSE
RNA1	E9PY97;O35083;G3UWV6;G3UY51;G3UYV9	Agpat1	1-acyl-sn-glycerol-3-phosphate acyltransferase alpha	0.0203422	#N/A	FALSE
RNA1	E9PYH8;Q60972	Rbbp4	Histone-binding protein RBBP4	-0.0824689	#N/A	FALSE
RNA1	E9PYL2	Prr12		#N/A	-0.225548	FALSE
RNA1	E9PYW9;Q9JIF7	Copb1	Coatomer subunit beta	0.067088	-0.119056	FALSE
RNA1	E9PZ33;Q8BIQ5-2;Q8BIQ5;A2AEK1;A2AEJ8;A2AEK3;F6ZKC7;Q8C7E9	Cstf2	Cleavage stimulation factor subunit 2	0.0551957	0.254957	FALSE
RNA1	E9PZM4;Q8C7Q2;G3UXJ4;G3V014;E9Q5X4	Chd2	Chromodomain-helicase-DNA-binding protein 2	0.0391384	0.116897	FALSE
RNA1	E9PZM7;F7BGY9	Scaf11		0.119423	0.186247	FALSE
RNA1	E9PZQ7;Q8BW41-2;Q8BW41	Pomgnt2	Protein O-linked-mannose beta-1,4-N-acetylglucosaminyltransferase 2	-0.168869	-0.0152867	FALSE
RNA1	E9PZV5;P20152;A2AKJ2	Vim	Vimentin	-0.113317	-0.079036	FALSE
RNA1	E9Q070;P14869;D3YVM5	Gm8730	60S acidic ribosomal protein P0	-0.336683	-0.881268	FALSE
RNA1	E9Q0G3;Q8VDP2;E9QLS7;Q8VDP2-2		UPF0428 protein CXorf56 homolog	0.00446544	0.102053	FALSE
RNA1	Q8CHD5;E9Q0X1;Q5SRY7-4;Q5SRY7-3;Q5SRY7;Q5SRY7-2;Q3ULA2-2;Q3ULA2	Fbxw11	F-box/WD repeat-containing protein 11;F-box/WD repeat-containing protein 1A	0.0531113	0.109829	FALSE
RNA1	E9Q9J0;E9Q0Z8;E9Q4P0;E9Q5F6;E9QNP0;Q5SX22;Q922Z8;Q8VC46;P62984;P62983;P0CG49;P0CG50;F6X7C4;D3YYZ2	Uba52;Kxd1;Ubc;Ubb	Ubiquitin-60S ribosomal protein L40;Ubiquitin;60S ribosomal protein L40;Ubiquitin-40S ribosomal protein S27a;Ubiquitin;40S ribosomal protein S27a;Polyubiquitin-B;Ubiquitin;Polyubiquitin-C;Ubiquitin;Ubiquitin-related 1;Ubiquitin-related 2	0.0970714	0.111165	FALSE
RNA1	E9Q1E9;Q8CG48;B1AWH6	Smc2	Structural maintenance of chromosomes protein 2	-0.141478	-0.00845004	FALSE
RNA1	E9Q1I0;E9QAJ3			-0.000894748	-0.274442	FALSE
RNA1	E9Q2F2;Q5RL57;Q9R0L7	Akap8l	A-kinase anchor protein 8-like	0.0246034	0.0187766	FALSE
RNA1	E9Q2V4;F6W8W7;E9QAP7;F6UXB4;G5E8Z2	Taf4a		-0.12257	0.158596	FALSE
RNA1	E9Q2X6;Q8CG47;Q3U763	Smc4	Structural maintenance of chromosomes protein;Structural maintenance of chromosomes protein 4	-0.0257644	-0.0977952	FALSE
RNA1	E9Q317;O55128;D3Z2N9;D3YY73;D3YY55	Gm10094	Histone deacetylase complex subunit SAP18	-0.1229	0.0618453	FALSE
RNA1	F8VPM0;E9Q374;Q91YE5-2;Q91YE5;Q91YE5-3	Baz2a	Bromodomain adjacent to zinc finger domain protein 2A	#N/A	-0.370807	FALSE
RNA1	E9Q3V8;Q9D7P1;P62849-2;P62849-3;P62849	Rps24	40S ribosomal protein S24	#N/A	0.499986	FALSE
RNA1	E9Q421;Q8BXX3;F6S1D3;Q8BL63;Q9CXY9	Pigk	GPI-anchor transamidase	#N/A	0.0364682	FALSE
RNA1	Q8CB58;E9Q4L8;Q8BGJ5;Q922I7;P17225;F7DCW4;G3UXZ8;Q8C2R5;E9QMW9;G3UZ01;G8JL74;G3UXA6;Q8BHD7-2;Q8BHD7	Ptbp1	Polypyrimidine tract-binding protein 1;Polypyrimidine tract-binding protein 3	#N/A	-0.248913	FALSE
RNA1	E9Q5C9;E9PVC9	Nolc1		-0.100809	0.424922	FALSE
RNA1	G3X921;E9Q5F9;G3UYE0;G3UZ69	Setd2	Histone-lysine N-methyltransferase SETD2	-0.0234751	#N/A	FALSE
RNA1	F6QX82;E9Q5G5;Q5HZJ0	Drosha	Ribonuclease 3	-0.0258231	#N/A	FALSE
RNA1	E9Q5L7;E9QLX5;Q9D8M7-2;Q9D8M7	Phf10	PHD finger protein 10	#N/A	0.0236102	FALSE
RNA1	E9Q5P4;Q9QZE5;Q7TNQ1	Copg1	Coatomer subunit gamma-1	-0.0592995	-0.144473	FALSE
RNA1	F8WHX0;E9Q5Y1;O35491;D3Z4P7	Clk2	Dual specificity protein kinase CLK2	0.263275	-0.149601	FALSE
RNA1	E9Q640;Q6NZN0-5;Q6NZN0-3;Q6NZN0-4;Q6NZN0-2;Q6NZN0;E9PYZ7;E9PUF4	Rbm26	RNA-binding protein 26	-0.000620492	-0.0289255	FALSE
RNA1	Q3UIX4;E9Q6E5;D3Z4B0;F6TN80;D6RE22;F7B0U9;B7ZNC5;Q8BV04;F6X2U6	Srsf11		0.85599	0.24306	FALSE
RNA1	E9Q6F3;Q80V62;F7CAP1;Q80V62-2	Fancd2	Fanconi anemia group D2 protein homolog	-0.151378	-0.128046	FALSE
RNA1	E9Q6L0;E9QNY9;E9QKH0;Q80TV8-2;Q80TV8	Clasp1	CLIP-associating protein 1	-0.0860173	-0.0211601	FALSE
RNA1	E9Q761;Q6PD26	Pigs	GPI transamidase component PIG-S	0.135272	#N/A	FALSE
RNA1	E9Q762;Q9CW03	Smc3	Structural maintenance of chromosomes protein 3	-0.60154	#N/A	FALSE
RNA1	E9Q784;E9PW62;F6YK47	Zc3h13		0.0812033	0.0549179	FALSE
RNA1	E9Q7E2;E9Q6E3	Arid2		0.0992279	-0.191145	FALSE
RNA1	E9Q7G0;E9Q7Z9;E9QAZ0;F6ZQA3	Numa1		0.038998	-0.0468614	FALSE
RNA1	E9Q7L1;G3UX45	Urb2		-0.00254138	-0.0187172	FALSE
RNA1	E9Q8K8;Q6ZPZ3;Q6ZPZ3-2	Zc3h4	Zinc finger CCCH domain-containing protein 4	0.0882773	0.116897	FALSE
RNA1	E9Q8N5;Q08EB6;Q08EB5;E9QB05;Q8BRT1;B9EJA4	Clasp2	CLIP-associating protein 2	#N/A	-0.196376	FALSE
RNA1	E9Q975;Q62093;F7CZ20	Srsf2	Serine/arginine-rich splicing factor 2	0.690462	-0.124975	FALSE
RNA1	E9Q9A7;Q9CY50	Ssr1	Translocon-associated protein subunit alpha	#N/A	0.230941	FALSE
RNA1	E9Q9Q3;Q80X50-2;Q80X50-3;Q80X50-4;Q80X50;Q80X50-5;E9PZA1	Ubap2l	Ubiquitin-associated protein 2-like	-0.584587	0.00475306	FALSE
RNA1	E9Q9R4;Q9JIX8-4;Q9JIX8;B8JJ91;Q9JIX8-3;Q9JIX8-2;B8JJ89;F6Q8C0	Acin1	Apoptotic chromatin condensation inducer in the nucleus	0.0258793	-0.0378434	FALSE
RNA1	E9QAE3	Btaf1		-0.0462803	#N/A	FALSE
RNA1	E9QAS4;E9QAS5;Q6PDQ2;F6WR45;F6SLC9;F6V4V3	Chd4	Chromodomain-helicase-DNA-binding protein 4	0.067914	0.0346383	FALSE
RNA1	F8WI26;E9QJT6;Q68ED3;F6UPY1;Q6PB75;G3X948	Papd5	Non-canonical poly(A) RNA polymerase PAPD5	0.0114956	-0.0100472	FALSE
RNA1	E9QK83;Q5XG71	Utp20	Small subunit processome component 20 homolog	-0.0791884	0.125783	FALSE
RNA1	E9QKD1;Q3UHX0;Q3UHX0-2	Nol8	Nucleolar protein 8	-0.209879	0.192194	FALSE
RNA1	E9QKQ3;Q9Z2Q2;F6ZLH4;Q9Z2Q2-3;Q9Z2Q2-2;D3Z5V3	Knop1	Lysine-rich nucleolar protein 1	-0.0586382	-0.189878	FALSE
RNA1	E9QKW3;Q9D8S5;Q640L9;O35326	Srsf5	Serine/arginine-rich splicing factor 5	0.53087	-0.141207	FALSE
RNA1	E9QL43;Q8CIC2-2;Q8CIC2	Nupl2	Nucleoporin-like protein 2	-0.280545	#N/A	FALSE
RNA1	E9QL52;F8WI83;P56183-2;P56183-3;P56183;Q05CN2	Rrp1	Ribosomal RNA processing protein 1 homolog A	-0.193998	0.0144981	FALSE
RNA1	E9QM14;Q9JIY2-3;Q9JIY2-2;Q9JIY2;Q9JIY2-4	Cbll1	E3 ubiquitin-protein ligase Hakai	0.0354832	0.0137838	FALSE
RNA1	E9QML5;F8WGM9;Q61464-4;Q61464;E9QKZ8;E9QKZ7;Q61464-7;Q61464-5;Q61464-2;E9Q1G5;Q61464-3	Zfml	Zinc finger protein 638	-0.0350617	0.115965	FALSE
RNA1	E9QMN5;Q8CHY6	Gatad2a	Transcriptional repressor p66 alpha	#N/A	-0.323823	FALSE
RNA1	E9QN31;Q922K7	Nop2	Probable 28S rRNA (cytosine-C(5))-methyltransferase	-1.03139	0.936365	FALSE
RNA1	E9QNN1;O70133-2;O70133-3	Dhx9	ATP-dependent RNA helicase A	1.01393	-0.972365	TRUE
RNA1	E9QNN9;P58501;P58501-3;F6YY19;P58501-2	Paxbp1	PAX3- and PAX7-binding protein 1	-0.0542874	0.1121	FALSE
RNA1	E9QP00;Q6PFR5;Q3TAP5	Tra2a	Transformer-2 protein homolog alpha	0.38637	-0.260221	FALSE
RNA1	G5E8R3;E9QPD7;Q05920;E9PW11	Pcx	Pyruvate carboxylase;Pyruvate carboxylase, mitochondrial	0.0801119	0.113034	FALSE
RNA1	E9QPI5;Q6A026	Pds5a	Sister chromatid cohesion protein PDS5 homolog A	0.0444641	-0.163914	FALSE
RNA1	E9QPT2;Q8K2Z4;Q8K2Z4-2	Ncapd2	Condensin complex subunit 1	0.0751903	0.33514	FALSE
RNA1	F2Z4A9;Q6DIC0;E9QAB8	Smarca2	Probable global transcription activator SNF2L2	0.392317	#N/A	FALSE
RNA1	F5H8M6;P62270;G3UZW2;F6YVP7;D3YWV7	Rps18	40S ribosomal protein S18	-0.426044	0.350724	FALSE
RNA1	F6PXL5;Q6ZQG1;E9Q880	Nup205		0.0683269	-0.113192	FALSE
RNA1	F6QKD2;Q9CWX9	Ddx47	Probable ATP-dependent RNA helicase DDX47	-0.342323	0.0606008	FALSE
RNA1	F7BNV1;F8WH60;F8WHA2;F6YLE3;F6R9D8;Q61584-2;Q61584-5;Q61584-6;Q61584-4;Q61584-7;Q61584-3;Q61584;E9PVJ4;F6QH50;Q6P5B5	Fxr1	Fragile X mental retardation syndrome-related protein 1	-0.0486659	-0.0298531	FALSE
RNA1	F6RJE8;O70172	Pip4k2a	Phosphatidylinositol 5-phosphate 4-kinase type-2 alpha	#N/A	0.821547	FALSE
RNA1	F6SJX1;P59764;F6YXW9;E9PXU8;F8VPQ1;Q8CIQ7	Dock4	Dedicator of cytokinesis protein 4;Dedicator of cytokinesis protein 3	-0.123575	#N/A	FALSE
RNA1	F6SRV1	Sf1		0.15782	#N/A	FALSE
RNA1	F6SVV1;P62082	Gm9493	40S ribosomal protein S7	-0.788489	0.499578	FALSE
RNA1	F6U106;O88569;O88569-3;O88569-2	Hnrnpa2b1	Heterogeneous nuclear ribonucleoproteins A2/B1	1.32981	-1.09179	TRUE
RNA1	F6UFZ5	Pcf11		0.00906047	-0.276345	FALSE
RNA1	F6WIU1;Q8VDQ9	Kri1	Protein KRI1 homolog	-0.629813	-0.016439	FALSE
RNA1	F6WUK6;Q6DID3;Q3TBS5;Q8C9D3	Scaf8	Protein SCAF8	-0.229196	-0.0168915	FALSE
RNA1	F6XLC7;Q99K48;Q99K48-2;B1AXT0	Nono	Non-POU domain-containing octamer-binding protein	-0.117161	0.0329472	FALSE
RNA1	F6XYI9;P29037;F8WJ67;Q91YM5;Q6SJ95	Tbp	TATA-box-binding protein;TATA box-binding protein-like protein 2	-0.226088	0.185359	FALSE
RNA1	F6YB25;Q9CSU0-3;Q9CSU0-2;Q9CSU0;F7DAY5	Rprd1b	Regulation of nuclear pre-mRNA domain-containing protein 1B	0.0119249	#N/A	FALSE
RNA1	F6ZBR8;G5E8J8;D3Z195;E9QNI7;E9QLK4;O88286-2;O88286-3;O88286	Wiz	Protein Wiz	-0.243182	-0.148641	FALSE
RNA1	F7AR15;Q80SZ6	Nxf7		#N/A	-0.456009	FALSE
RNA1	F7BBI3;P63276;D3Z173	Rps17	40S ribosomal protein S17	-0.819114	0.224534	FALSE
RNA1	F7BT77;Q8BZR9		Uncharacterized protein C17orf85 homolog	-0.142465	0.0464212	FALSE
RNA1	F7CJH1;G5E890;P48381;G3UWP0;P48381-2	Rfx3	Transcription factor RFX3	-0.390188	-0.0796	FALSE
RNA1	Q00PI9;F8VPM4;REV__E9Q6B2	Hnrnpul2	Heterogeneous nuclear ribonucleoprotein U-like protein 2	0.27858	-0.522178	FALSE
RNA1	F8VPY2;Q8C092	Taf5	Transcription initiation factor TFIID subunit 5	-0.222364	0.272023	FALSE
RNA1	F8WGU1;Q99KG3-2;Q99KG3-3;Q99KG3	Rbm10	RNA-binding protein 10	0.0184917	0.111031	FALSE
RNA1	F8WGW3;Q497V5;Q497V5-2;Q8CHZ0;B7ZWI7;B7ZWI4	Srbd1	S1 RNA-binding domain-containing protein 1	-0.566079	0.860287	FALSE
RNA1	F8WH59;Q8BL97-4;Q8BL97-2;Q8BL97;Q8BL97-3	Srsf7	Serine/arginine-rich splicing factor 7	0.453017	-0.224587	FALSE
RNA1	F8WHD9;O88559-2;O88559;D3YZC2;F7CJP6;E9PV51;F6ZTV9	Men1	Menin	0.0797024	0.272023	FALSE
RNA1	F8WHL2;Q8CIE6;F6ZWD0;E9PZ47	Copa	Coatomer subunit alpha;Coatomer subunit alpha;Xenin;Proxenin	0.110096	-0.323029	FALSE
RNA1	F8WHP8;P56135	Atp5j2	ATP synthase subunit f, mitochondrial	#N/A	-0.0897125	FALSE
RNA1	F8WIL7;Q8K4L0	Ddx54	ATP-dependent RNA helicase DDX54	-0.0979187	0.0229004	FALSE
RNA1	F8WIX8;Q64523;Q6GSS7;Q8CGP4;Q8CGP6;Q8R1M2;Q8CGP7;Q8CGP5;Q8BFU2;P22752;P27661;Q64522	Hist1h2al;Hist2h2ac;Hist2h2aa1;Hist1h2aa;Hist1h2ah;H2afj;Hist1h2ak;Hist1h2af;Hist3h2a;Hist1h2ab	Histone H2A;Histone H2A type 2-C;Histone H2A type 2-A;Histone H2A type 1-H;Histone H2A.J;Histone H2A type 1-K;Histone H2A type 1-F;Histone H2A type 3;Histone H2A type 1;Histone H2AX	#N/A	-0.427983	FALSE
RNA1	F8WJ40;O08550;F6W623;E9Q6J1	Kmt2b	Histone-lysine N-methyltransferase 2B	-0.130176	0.0368901	FALSE
RNA1	F8WJ61;Q60520;Q60520-1;E9PXF9	Sin3a	Paired amphipathic helix protein Sin3a	-0.140174	#N/A	FALSE
RNA1	F8WJA0;Q9ESV0	Ddx24	ATP-dependent RNA helicase DDX24	0.0268709	0.00977712	FALSE
RNA1	G3UVU2;G5E834;Q62203;D3YW09;D3Z5A6	Sf3a2	Splicing factor 3A subunit 2	0.129217	0.0395596	FALSE
RNA1	G3UW85;P84089;Q9D9P6	Erh	Enhancer of rudimentary homolog	0.00834346	-0.00882739	FALSE
RNA1	P10852;G3UWA6	Slc3a2	4F2 cell-surface antigen heavy chain	#N/A	-0.167831	FALSE
RNA1	G3UWX1;G3X8Z6;Q5U4B1;G3UXL4;P35601-2;P35601;E9PX26;G3UZ76	Rfc1	Replication factor C subunit 1	0.101785	-0.215597	FALSE
RNA1	G3UWZ0;O88379;G3UZD1;G3UXR5;G3UZ82	Baz1a	Bromodomain adjacent to zinc finger domain protein 1A	-0.105054	#N/A	FALSE
RNA1	G3UX48;Q7TSC1	Prrc2a	Protein PRRC2A	-0.160685	-0.0060431	FALSE
RNA1	G3UY42;Q8CCS6-2;Q8CCS6;D3YUB9;D3Z5F7;D3Z055;G3UWS5;G3UX74;Q5XFR0	Pabpn1	Polyadenylate-binding protein 2	0.0558898	-0.073955	FALSE
RNA1	G3UZ22;G3UY93;Q9Z1Q9;G3UYW2	Vars	Valine--tRNA ligase	#N/A	-0.00209343	FALSE
RNA1	G3UYV7;P62858;D3YVD9	Rps28	40S ribosomal protein S28	#N/A	0.31545	FALSE
RNA1	G3X8T2;Q0P678;Q0P678-2;Q99J70	Zc3h18	Zinc finger CCCH domain-containing protein 18	0.280719	-0.177572	FALSE
RNA1	G3X926;Q9JJ80	Rpf2	Ribosome production factor 2 homolog	-0.143484	0.126048	FALSE
RNA1	G3X956;Q920B9	Supt16	FACT complex subunit SPT16	0.0103502	#N/A	FALSE
RNA1	G3X9B1	Heatr1		-0.0306192	0.0124972	FALSE
RNA1	G5E866;Q99NB9	Sf3b1	Splicing factor 3B subunit 1	0.00216242	-0.0330676	FALSE
RNA1	G5E870	Trip12	E3 ubiquitin-protein ligase TRIP12	-0.0910795	-0.0563412	FALSE
RNA1	G5E881;Q3TUH1;G3UYJ1;D6RGT1;G3UWL8;Q3TUH1-2	Tamm41	Phosphatidate cytidylyltransferase, mitochondrial	-0.455792	0.154972	FALSE
RNA1	G5E8C4;Q8BRH0;Q8BRH0-2	Tmtc3	Transmembrane and TPR repeat-containing protein 3	#N/A	0.128689	FALSE
RNA1	G5E8I8;Q8CGZ0	Cherp	Calcium homeostasis endoplasmic reticulum protein	0.556699	-0.367843	FALSE
RNA1	G5E902;Q8VEM8	Slc25a3	Phosphate carrier protein, mitochondrial	0.0764223	-0.167167	FALSE
RNA1	G5E924;E9Q8W8;Q8R081;G3UY38;G3UY56;G3UYY3	Hnrnpl	Heterogeneous nuclear ribonucleoprotein L	-0.0773302	0.0130692	FALSE
RNA1	O08547;E9Q6R3	Sec22b	Vesicle-trafficking protein SEC22b	0.652785	0.0308304	FALSE
RNA1	O08583;O08583-2;Q9JJW6-2;G3X9I4;Q9JJW6	Alyref	THO complex subunit 4;Aly/REF export factor 2	0.00504062	0.0308304	FALSE
RNA1	O08784;E9PYV2;Q05CS0;F8WIZ3	Tcof1	Treacle protein	0.00877371	0.171207	FALSE
RNA1	Q6NXL3;O08791-2;O08791;Q3UTW6;A2BI84;Q5SWK8;Q5SWK4;A2BI80;Q8K4J2-5;Q8K4J2-3;Q8K4J2-4;Q8K4J2-2;Q07802-2;Q07802;Q8K4J2;O08792	Ebf3;Ebf1	Transcription factor COE3;Transcription factor COE4;Transcription factor COE1	0.0984196	#N/A	FALSE
RNA1	O09005	Degs1	Sphingolipid delta(4)-desaturase DES1	-0.357566	#N/A	FALSE
RNA1	O09130	Nfatc2ip	NFATC2-interacting protein	0.130799	0.304394	FALSE
RNA1	O35129;F6QPR1;E9Q313;F6Q8V7	Phb2	Prohibitin-2	-0.00122681	-0.091433	FALSE
RNA1	O35130	Emg1	Ribosomal RNA small subunit methyltransferase NEP1	-0.336792	#N/A	FALSE
RNA1	O35218	Cpsf2	Cleavage and polyadenylation specificity factor subunit 2	-0.0646911	0.090718	FALSE
RNA1	O35286;Q05BH3;G3X8X0	Dhx15	Putative pre-mRNA-splicing factor ATP-dependent RNA helicase DHX15	0.015783	0.092884	FALSE
RNA1	O35465;O35465-2	Fkbp8	Peptidyl-prolyl cis-trans isomerase FKBP8	-0.243677	#N/A	FALSE
RNA1	O35492	Clk3	Dual specificity protein kinase CLK3	0.0563061	-0.0428283	FALSE
RNA1	O35493;O35493-2;B0QZP9	Clk4	Dual specificity protein kinase CLK4	0.213503	-0.148897	FALSE
RNA1	O35690;Q8C741;E0CXM0;Q9D861;Q9CY80;G3UZ44;F6UTR6;A2APZ7;A2AG22;A2AIK5;O88933;P63013-2;Q8BYH0-2;P63013;Q06348;Q8BYH0;P70390-2;O09113;Q8C8B0;P70390;O35602;O70137;O35137;O08934;O35085	Phox2b	Paired mesoderm homeobox protein 2B	-0.00150118	-0.11591	FALSE
RNA1	Q3TUQ5;O35691	Pnn	Pinin	0.0501882	0.0263043	FALSE
RNA1	Q8C2Q7;O35737;D3Z6Y3	Hnrnph1	Heterogeneous nuclear ribonucleoprotein H;Heterogeneous nuclear ribonucleoprotein H, N-terminally processed	0.185359	-0.207345	FALSE
RNA1	O35841	Api5	Apoptosis inhibitor 5	-0.167993	0.0455828	FALSE
RNA1	O35900;Q9EP83;O35901	Lsm2	U6 snRNA-associated Sm-like protein LSm2	-0.117615	0.284159	FALSE
RNA1	O54734	Ddost	Dolichyl-diphosphooligosaccharide--protein glycosyltransferase 48 kDa subunit	0.088413	-0.252501	FALSE
RNA1	O54825	Bysl	Bystin	-0.612704	-0.0690432	FALSE
RNA1	Q80UL5;O54908;Q9QYZ8;Q8BFW0	Dkk1	Dickkopf-related protein 1	-0.482835	#N/A	FALSE
RNA1	O54941;C0IMW9	Smarce1	SWI/SNF-related matrix-associated actin-dependent regulator of chromatin subfamily E member 1	-0.0936789	0.00374614	FALSE
RNA1	O55029	Copb2	Coatomer subunit beta	0.507516	#N/A	FALSE
RNA1	O55143-2;O55143;F8WI94;Q8R429;B1ATS4;B1ATS5;E9Q559;Q64518-2;Q64518-3;Q64518	Atp2a2	Sarcoplasmic/endoplasmic reticulum calcium ATPase 2;Sarcoplasmic/endoplasmic reticulum calcium ATPase 1	-0.0101634	-0.313549	FALSE
RNA1	O55187;O55187-2	Cbx4	E3 SUMO-protein ligase CBX4	0.0373119	0.0556122	FALSE
RNA1	O55242-2;O55242;B7ZJH9	Sigmar1	Sigma non-opioid intracellular receptor 1	0.202261	-0.0410312	FALSE
RNA1	O70152;A2BDX2;F8WII3	Dpm1	Dolichol-phosphate mannosyltransferase subunit 1	0.116764	-0.0752616	FALSE
RNA1	O70503;O70503-2	Hsd17b12	Estradiol 17-beta-dehydrogenase 12	-0.00472534	-0.0623694	FALSE
RNA1	O88291;E9Q662;D3YXQ7;O88291-2;D6RG92;O88291-3	Znf326	DBIRD complex subunit ZNF326	0.352984	-0.355756	FALSE
RNA1	O88455;D3Z7G1	Dhcr7	7-dehydrocholesterol reductase	0.175429	-0.0889144	FALSE
RNA1	O88532;B2RUG7;F6QJP7;F6V459;D3Z5G4;D3Z7V6;F6RTK9	Zfr	Zinc finger RNA-binding protein	0.00201836	-0.0207502	FALSE
RNA1	O88665	Brd7	Bromodomain-containing protein 7	-0.0208527	-0.240946	FALSE
RNA1	Q3U3M5;O88874;E9PXL8	Ccnk	Cyclin-K	0.0263043	0.0103502	FALSE
RNA1	P03975	Iap	IgE-binding protein	0.132248	-0.082362	FALSE
RNA1	P08775	Polr2a	DNA-directed RNA polymerase II subunit RPB1	0.0482362	0.637564	FALSE
RNA1	P09405	Ncl	Nucleolin	-0.256011	0.0900404	FALSE
RNA1	Q3THW5;P0C0S6;Q8R029;Q5NC91;Q3UA95;G3UWL7	H2afv	Histone H2A.V;Histone H2A.Z;Histone H2A	-0.0352835	-0.105427	FALSE
RNA1	P0CG14	Chtf8	Chromosome transmission fidelity protein 8 homolog isoform 2	-0.088853	#N/A	FALSE
RNA1	P10126;D3YZ68;D3Z3I8	Eef1a1	Elongation factor 1-alpha 1	-0.106172	-0.135332	FALSE
RNA1	P10404;P11370;B2RQY6	Fv4	MLV-related proviral Env polyprotein;Surface protein;Transmembrane protein;Retrovirus-related Env polyprotein from Fv-4 locus	-0.572351	#N/A	FALSE
RNA1	Q8CBB6;Q921L4;Q8CGP2;Q8CGP1;Q64475;P10853;Q8CGP2-2;Q6ZWY9;Q64525;Q64478;P10854;Q9D2U9;Q8CGP0;P70696;Q64524;G3X9D5	Hist1h2br;LOC665622;Hist1h2bp;Hist1h2bk;Hist1h2bb;Hist1h2bf;Hist1h2bc;Hist2h2bb;Hist1h2bh;Hist1h2bm;Hist3h2ba;Hist3h2bb;Hist1h2ba	Histone H2B;Histone H2B type 1-P;Histone H2B type 1-K;Histone H2B type 1-B;Histone H2B type 1-F/J/L;Histone H2B type 1-C/E/G;Histone H2B type 2-B;Histone H2B type 1-H;Histone H2B type 1-M;Histone H2B type 3-A;Histone H2B type 3-B;Histone H2B type 1-A;Histone H2B type 2-E	-0.0687708	0.0903115	FALSE
RNA1	P10922	H1f0	Histone H1.0;Histone H1.0, N-terminally processed	0.093425	-0.0811406	FALSE
RNA1	P11031	Sub1	Activated RNA polymerase II transcriptional coactivator p15	-0.668868	0.886589	FALSE
RNA1	P11531	Dmd	Dystrophin	-4.03054	#N/A	FALSE
RNA1	Q8BNZ5;Q99PL7;P13516;P13011;Q6T707	Scd3;Scd1;Scd2	Acyl-CoA desaturase 1;Acyl-CoA desaturase 2	-0.0420408	#N/A	FALSE
RNA1	P14131	Rps16	40S ribosomal protein S16	-0.416693	0.354565	FALSE
RNA1	P14206;D3YTT7	Rpsa	40S ribosomal protein SA	-0.480015	1.79265	FALSE
RNA1	P14873;Q3UPV4;A2ARP8;Q9QYR6;Q9QYR6-2	Map1b	Microtubule-associated protein 1B;MAP1B heavy chain;MAP1 light chain LC1	-0.0522665	-0.0227714	FALSE
RNA1	P15331;G5E846;P15331-3;P15331-2;G3X981;P31001	Prph	Peripherin	-0.000909184	-0.123073	FALSE
RNA1	P15864	Hist1h1c	Histone H1.2	-0.0776803	0.138028	FALSE
RNA1	P17141	Zfp37	Zinc finger protein 37	-2.07832	1.72918	FALSE
RNA1	P20029	Hspa5	78 kDa glucose-regulated protein	0.0356239	-0.10386	FALSE
RNA1	P24788;A2A9P6;P24788-2;Q64434	Cdk11b	Cyclin-dependent kinase 11B	-0.0452379	0.0997665	FALSE
RNA1	P26369;Q3KQM4	U2af2	Splicing factor U2AF 65 kDa subunit	0.0373119	0.0439044	FALSE
RNA1	P27659;D3YZ47;Q9CQ09;E9PWZ3	Rpl3	60S ribosomal protein L3	-0.0900349	0.0655723	FALSE
RNA1	P29341;Q9D4E6;Q62029;Q91YZ8;D3Z5M2;A3KFU5;A3KFU8;Q6PHQ9;E9PW32;A2A5N3	Pabpc1;Pabpc6	Polyadenylate-binding protein 1	0.390448	0.186754	FALSE
RNA1	P30681;E9PYZ6	Hmgb2	High mobility group protein B2	-0.518763	0.375512	FALSE
RNA1	P32067;F8WHY1;F6SXM5;A2AR07;D6RI87	Ssb	Lupus La protein homolog	-0.0785941	0.211137	FALSE
RNA1	P35550	Fbl	rRNA 2-O-methyltransferase fibrillarin	0.00475306	0.106214	FALSE
RNA1	P35979;D3YX33;F8VQK7	Rpl12	60S ribosomal protein L12	#N/A	-0.0130139	FALSE
RNA1	P35980;G3UZK4;G3UZJ6;G3UYV6;G3UX28	Rpl18	60S ribosomal protein L18	-0.102605	0.124063	FALSE
RNA1	Q7TSZ0;P38647	Hspa9	Stress-70 protein, mitochondrial	0.100574	-0.215546	FALSE
RNA1	P40201;G3UWS6	Chd1	Chromodomain-helicase-DNA-binding protein 1	-0.0327724	-0.143723	FALSE
RNA1	P40630-2;P40630;D3Z0F3	Tfam	Transcription factor A, mitochondrial	-0.0904342	0.0277203	FALSE
RNA1	P43274	Hist1h1e	Histone H1.4	0.215368	-0.370751	FALSE
RNA1	P43275	Hist1h1a	Histone H1.1	-0.359083	0.234256	FALSE
RNA1	P43276	Hist1h1b	Histone H1.5	0.0180644	-0.033038	FALSE
RNA1	P46978;D3YZN5	Stt3a	Dolichyl-diphosphooligosaccharide--protein glycosyltransferase subunit STT3A	0.0756011	-0.276503	FALSE
RNA1	P47962;D3YYV8	Rpl5	60S ribosomal protein L5	#N/A	0.268913	FALSE
RNA1	P47963;E9PZ94;D3YX54	Rpl13	60S ribosomal protein L13	-0.0552015	0.00776959	FALSE
RNA1	P48377;P48379-2;P48379	Rfx1	MHC class II regulatory factor RFX1	-0.169745	0.0294175	FALSE
RNA1	P48962	Slc25a4	ADP/ATP translocase 1	0.046002	-0.0860785	FALSE
RNA1	Q5EBP8;P49312;P49312-2	Hnrnpa1	Heterogeneous nuclear ribonucleoprotein A1;Heterogeneous nuclear ribonucleoprotein A1, N-terminally processed	0.418136	-0.365239	FALSE
RNA1	P51881;Q3V132	Slc25a5	ADP/ATP translocase 2;ADP/ATP translocase 2, N-terminally processed	-0.00827591	-0.028278	FALSE
RNA1	P52019;Q3TSS7	Sqle	Squalene monooxygenase	0.512783	0.914029	FALSE
RNA1	P53395	Dbt	Lipoamide acyltransferase component of branched-chain alpha-keto acid dehydrogenase complex, mitochondrial	-0.397904	#N/A	FALSE
RNA1	P53569;P53569-2	Cebpz	CCAAT/enhancer-binding protein zeta	-0.0588486	0.136191	FALSE
RNA1	P53986	Slc16a1	Monocarboxylate transporter 1	0.163885	-0.137632	FALSE
RNA1	P55096	Abcd3	ATP-binding cassette sub-family D member 3	-0.00232461	#N/A	FALSE
RNA1	P55200-2;P55200;D3Z5H5	Kmt2a	Histone-lysine N-methyltransferase 2A;MLL cleavage product N320;MLL cleavage product C180	0.164786	-0.0352539	FALSE
RNA1	P56480	Atp5b	ATP synthase subunit beta, mitochondrial	0.0458623	-0.365555	FALSE
RNA1	Q8CFQ9;P56959;G3UXT7;G3UZD2;Q91VQ2	Fus	RNA-binding protein FUS	0.013498	-0.118555	FALSE
RNA1	P57784;G5E883	Snrpa1	U2 small nuclear ribonucleoprotein A	-0.0624899	-0.0983665	FALSE
RNA1	P57787;B1ATM1;B1ATM2	Slc16a3	Monocarboxylate transporter 4	-0.0442855	#N/A	FALSE
RNA1	P58468	Fam207a	Protein FAM207A	-0.241117	#N/A	FALSE
RNA1	P59708	Sf3b6	Splicing factor 3B subunit 6	0.0311128	0.0284277	FALSE
RNA1	P60122;D3YW60	Ruvbl1	RuvB-like 1	-0.108752	-0.138696	FALSE
RNA1	P60335;G3UYM5;P57724	Pcbp1	Poly(rC)-binding protein 1	-0.0179867	0.0661236	FALSE
RNA1	P63260;P60710;F8WI82;E9Q607;E9Q1F2;E9Q5F4;G3UZ07;B1ATY1;E9QAZ1;G3UYG0;E9Q606;Q8BFZ3;F6WX90;E9Q2D1;F8WGM8;E9Q3M9	Actg1	Actin, cytoplasmic 2;Actin, cytoplasmic 2, N-terminally processed;Actin, cytoplasmic 1;Actin, cytoplasmic 1, N-terminally processed	0.0927487	-0.139315	FALSE
RNA1	P60824;D3YU80	Cirbp	Cold-inducible RNA-binding protein	0.0263043	0.0444641	FALSE
RNA1	P60867	Rps20	40S ribosomal protein S20	-0.0633338	#N/A	FALSE
RNA1	P61255;B1ARA3;B1ARA5;D3Z3Q9;G3UW96	Rpl26	60S ribosomal protein L26	-0.267948	0.215492	FALSE
RNA1	P61327;Q9CQL1;G3UZW7;G3UYI5	Magoh	Protein mago nashi homolog;Protein mago nashi homolog 2	-0.176479	0.0370307	FALSE
RNA1	P61358;G3UWF4;A2A4Q0;E9PV49	Rpl27	60S ribosomal protein L27	-0.108503	-0.000808136	FALSE
RNA1	P61620;A2ATT9	Sec61a1	Protein transport protein Sec61 subunit alpha isoform 1	0.0251706	0.0571383	FALSE
RNA1	P61965;F6Q3W0	Wdr5	WD repeat-containing protein 5	0.0813396	#N/A	FALSE
RNA1	P61979-2;P61979;D3YWG1	Hnrnpk	Heterogeneous nuclear ribonucleoprotein K	-0.0883161	-0.11391	FALSE
RNA1	P62137;Q3TYF5	Ppp1ca	Serine/threonine-protein phosphatase PP1-alpha catalytic subunit;Serine/threonine-protein phosphatase	0.136979	-0.0319314	FALSE
RNA1	P62141	Ppp1cb	Serine/threonine-protein phosphatase PP1-beta catalytic subunit	0.0471195	-0.0169937	FALSE
RNA1	Q5SZV3;P62242;G3XA55;D3YW44	Rps8	40S ribosomal protein S8	-0.367788	0.369718	FALSE
RNA1	Q921R2;P62301	Rps13	40S ribosomal protein S13	-0.401235	0.53047	FALSE
RNA1	P62305;E9Q4F4;E9Q0W8	Snrpe	Small nuclear ribonucleoprotein E	-0.0910181	-0.0794628	FALSE
RNA1	P62307;F6VHB7	Snrpf	Small nuclear ribonucleoprotein F	-0.210062	0.0790196	FALSE
RNA1	P62309;Q3V424	Snrpg	Small nuclear ribonucleoprotein G	-0.0116171	-0.028955	FALSE
RNA1	P62311	Lsm3	U6 snRNA-associated Sm-like protein LSm3	-0.163123	-0.0916482	FALSE
RNA1	P62313	Lsm6	U6 snRNA-associated Sm-like protein LSm6	-0.484388	#N/A	FALSE
RNA1	P62315	Snrpd1	Small nuclear ribonucleoprotein Sm D1	-0.0786246	0.00532812	FALSE
RNA1	P62317;D3Z426;E9Q2T1;D3Z5N9	Snrpd2	Small nuclear ribonucleoprotein Sm D2	-0.0812322	0.140124	FALSE
RNA1	P62320	Snrpd3	Small nuclear ribonucleoprotein Sm D3	-0.0655665	0.116498	FALSE
RNA1	P62631;B7ZBW3	Eef1a2	Elongation factor 1-alpha 2	-0.156177	#N/A	FALSE
RNA1	Q545F8;P62702;Q3V1Z5	Rps4x	40S ribosomal protein S4;40S ribosomal protein S4, X isoform	-0.0891446	0.336169	FALSE
RNA1	P62806	Hist1h4a	Histone H4	-0.0402002	0.0958569	FALSE
RNA1	P62830;A2A6F8	Rpl23	60S ribosomal protein L23	-0.424533	0.234256	FALSE
RNA1	P62862;Q642K5	Fau	40S ribosomal protein S30	-0.132198	#N/A	FALSE
RNA1	P62900;D3YY62;D3YVU2;E9Q4I3	Rpl31	60S ribosomal protein L31	-0.319982	0.29066	FALSE
RNA1	P62908;D3YV43	Rps3	40S ribosomal protein S3	#N/A	0.0434845	FALSE
RNA1	P62918	Rpl8	60S ribosomal protein L8	#N/A	0.154583	FALSE
RNA1	P62996;F8WJG3;P62996-2	Tra2b	Transformer-2 protein homolog beta	0.434668	-0.268695	FALSE
RNA1	P63017;Q504P4;P17156;D3Z5E2;D3YW43;P16627;Q61696;P17879	Hspa8	Heat shock cognate 71 kDa protein	0.000865357	-0.105209	FALSE
RNA1	P63154;E9QA42;E9PZS1	Crnkl1	Crooked neck-like protein 1	-0.0312383	-0.000808136	FALSE
RNA1	P63158;D3Z351;D3YZ18;D3YVC6	Hmgb1	High mobility group protein B1	-0.643473	0.328032	FALSE
RNA1	P63163;P27048	Snrpn	Small nuclear ribonucleoprotein-associated protein N;Small nuclear ribonucleoprotein-associated protein B	-0.0606079	0.0377336	FALSE
RNA1	P63168;Q80ZS7	Dynll1	Dynein light chain 1, cytoplasmic	#N/A	-0.186705	FALSE
RNA1	Q3UW83;P63325	Rps10	40S ribosomal protein S10	#N/A	0.174151	FALSE
RNA1	P67778;Q5SQG5	Phb	Prohibitin	0.0112094	-0.106203	FALSE
RNA1	P68040	Gnb2l1	Guanine nucleotide-binding protein subunit beta-2-like 1;Guanine nucleotide-binding protein subunit beta-2-like 1, N-terminally processed	-0.185294	#N/A	FALSE
RNA1	P68372;Q9D6F9	Tubb4b	Tubulin beta-4B chain;Tubulin beta-4A chain	0.0893626	-0.282018	FALSE
RNA1	P68373;P68369;P05214;Q9JJZ2;Q3UX10	Tuba1c;Tuba1a;Tuba3a	Tubulin alpha-1C chain;Tubulin alpha-1A chain;Tubulin alpha-3 chain;Tubulin alpha-8 chain	0.078883	-0.26214	FALSE
RNA1	Q5DTL2;P70121	Zhx1	Zinc fingers and homeoboxes protein 1	-0.0189803	#N/A	FALSE
RNA1	P70168	Kpnb1	Importin subunit beta-1	-0.39935	0.219463	FALSE
RNA1	P70279;A2ALA0	Surf6	Surfeit locus protein 6	-0.0143684	0.0254541	FALSE
RNA1	P70333	Hnrnph2	Heterogeneous nuclear ribonucleoprotein H2;Heterogeneous nuclear ribonucleoprotein H2, N-terminally processed	0.229465	0.0194884	FALSE
RNA1	P70372	Elavl1	ELAV-like protein 1	0.211261	-0.227287	FALSE
RNA1	Q5SV02;P70388;E9QPC6;P70388-2;E9PUJ2;A8Y5I3;P70388-3;P70388-4	Rad50	DNA repair protein RAD50	-0.940229	-1.19185	FALSE
RNA1	P83870	Phf5a	PHD finger-like domain-containing protein 5A	-0.0430958	0.0600474	FALSE
RNA1	P83882	Rpl36a	60S ribosomal protein L36a	-0.288611	#N/A	FALSE
RNA1	Q8VCK3;P83887	Tubg2	Tubulin gamma-2 chain;Tubulin gamma-1 chain	0.068602	-0.398608	FALSE
RNA1	P84104-2;P84104;A2A4X6	Srsf3	Serine/arginine-rich splicing factor 3	0.109427	0.0687396	FALSE
RNA1	P84228;F8WI35;E9PV77;P84244;P68433;E0CZ27;E0CYN1;E0CYR7;E9PZA5	Hist1h3b;H3f3a	Histone H3.2;Histone H3;Histone H3.3;Histone H3.1	-0.0873195	0.0852887	FALSE
RNA1	P97357	Taf1a	TATA box-binding protein-associated factor RNA polymerase I subunit A	-0.0182496	#N/A	FALSE
RNA1	P97358;P97358-2	Taf1b	TATA box-binding protein-associated factor RNA polymerase I subunit B	-0.149201	-0.094418	FALSE
RNA1	P97376	Frg1	Protein FRG1	-0.0806218	#N/A	FALSE
RNA1	P97742	Cpt1a	Carnitine O-palmitoyltransferase 1, liver isoform	0.00977712	#N/A	FALSE
RNA1	P97855;Q3UR88	G3bp1	Ras GTPase-activating protein-binding protein 1	-0.229467	-0.059931	FALSE
RNA1	P97868;P97868-2;D3YZU8;P97868-3	Rbbp6	E3 ubiquitin-protein ligase RBBP6	0.270469	-0.0972549	FALSE
RNA1	P99024;CON__ENSEMBL:ENSBTAP00000025008;A2AQ07;G3UZR1	Tubb5	Tubulin beta-5 chain	0.0040339	-0.405451	FALSE
RNA1	Q01320	Top2a	DNA topoisomerase 2-alpha	-0.445382	0.338567	FALSE
RNA1	Q02526	Zfp41	Zinc finger protein 41	#N/A	0.126444	FALSE
RNA1	Q02614	Sap30bp	SAP30-binding protein	0.0790196	0.0423642	FALSE
RNA1	Q04750;F8WIA2;Q8R4U6	Top1	DNA topoisomerase 1	-0.401959	0.42707	FALSE
RNA1	Q05CL8;A2AMD0;Q05CL8-2	Larp7	La-related protein 7	-0.22732	0.245374	FALSE
RNA1	Q05D44	Eif5b	Eukaryotic translation initiation factor 5B	0.1129	#N/A	FALSE
RNA1	Q07646-2;Q07646;D3Z328;D3YV56;D3Z383;D3Z3U2;D3YZU2;D3YZ83	Mest	Mesoderm-specific transcript protein	-0.0498452	0.111298	FALSE
RNA1	Q08288;D3Z7N3;D3Z345;D3Z5X8;D3YU83;D6RDT2;D3Z009	Lyar	Cell growth-regulating nucleolar protein	-0.512061	0.642193	FALSE
RNA1	Q0VBL3	Rbm15		0.0718999	0.072586	FALSE
RNA1	Q14AX6-3;Q14AX6;Q14AX6-2;D3Z2T9;E9Q9E4;E9PZX7;E3W997;E9PVC7;P49615;P11440;P97377-2;Q80YP0;P30285;Q64261;P97377;O35495-3;O35495-2;Q8K0D0-2;Q3V3A1-3;Q3V3A1;Q04899;Q04735-2;O35495;Q04735;Q8K0D0	Cdk12	Cyclin-dependent kinase 12	0.147567	-0.068559	FALSE
RNA1	Q9D3I8;Q504P9;Q2MDG1;Q2MDF7;Q9JI43;Q2MDG0;Q2MDF8	Rhox4a;Rhox4e;Rhox4c;Rhox4g;Rhox4b;Rhox4d		#N/A	-1.01223	#N/A
RNA1	Q31125;E9PV10	Slc39a7	Zinc transporter SLC39A7	-0.183015	0.0846086	FALSE
RNA1	Q3TA68;Q3TAQ9	Wdr36		-0.114098	0.622462	FALSE
RNA1	Q3TBT3-3;Q3TBT3;Q3TBT3-2	Tmem173	Stimulator of interferon genes protein	#N/A	-0.118022	FALSE
RNA1	Q3TDQ1	Stt3b	Dolichyl-diphosphooligosaccharide--protein glycosyltransferase subunit STT3B	#N/A	-0.232684	FALSE
RNA1	Q3TEA8-2;Q3TEA8;Q3TEA8-3;A2AM65;A2AM63;A2AM70;A2AM62;A2AM69	Hp1bp3	Heterochromatin protein 1-binding protein 3	-0.175289	0.119024	FALSE
RNA1	Q3TFP0;Q3UYX6;Q9R0U0-3;Q9R0U0-2;Q9R0U0;A3KG57	Srsf10	Serine/arginine-rich splicing factor 10	0.180657	-0.316708	FALSE
RNA1	Q3TGY1;Q9DBU6;E9Q6P8;Q8BR75	Rsrc1	Serine/Arginine-related protein 53	0.240375	-0.21424	FALSE
RNA1	Q3TIX9	Usp39	U4/U6.U5 tri-snRNP-associated protein 2	0.0710762	0.0192037	FALSE
RNA1	Q3TJZ6	Fam98a	Protein FAM98A	0.138814	0.180021	FALSE
RNA1	Q3TKT4;Q3TKT4-2;Q3URH5;G3UX35;Q9D007;E9Q9V7	Smarca4	Transcription activator BRG1	-0.0529398	-0.100376	FALSE
RNA1	Q3TMP1	Gtf3c3		0.123401	-0.240759	FALSE
RNA1	Q3TUE1;Q91WJ8;Q91WJ8-2	Fubp1	Far upstream element-binding protein 1	-0.354538	0.0373119	FALSE
RNA1	Q3TWW8	Srsf6	Serine/arginine-rich splicing factor 6	2.18352	0.00374614	FALSE
RNA1	Q3TZX8-3;Q3TZX8-2;Q3TZX8	Nol9	Polynucleotide 5-hydroxyl-kinase NOL9	-0.0600062	#N/A	FALSE
RNA1	Q3U0V1	Khsrp	Far upstream element-binding protein 2	-0.325106	0.246955	FALSE
RNA1	Q3U2X6;E9Q211;Q9WTY1	Pdcd7	Programmed cell death protein 7	-0.0490091	0.0437644	FALSE
RNA1	Q3U4P6;Q9JI99	Sgpp1	Sphingosine-1-phosphate phosphatase 1	#N/A	-0.290745	FALSE
RNA1	Q3U6P5;Q9Z204-2;Q9Z204;Q9Z204-4;Q9Z204-3;Q9Z204-5;E9Q786;F8WGB9;Q8BTF8	Hnrnpc	Heterogeneous nuclear ribonucleoproteins C1/C2	-0.0743043	0.0164963	FALSE
RNA1	Q3U741;Q501J6;Q501J6-2	Ddx17	Probable ATP-dependent RNA helicase DDX17	0.0977456	0.0977456	FALSE
RNA1	Q3U9G9	Lbr	Lamin-B receptor	0.138552	-0.0947415	FALSE
RNA1	Q3UBX0;D3Z7P2;D3Z3Z2;D3YX08;D3Z0I8	Tmem109	Transmembrane protein 109	-0.0949881	-0.328091	FALSE
RNA1	Q3UEB3-2;Q3UEB3-3;Q3UEB3	Puf60	Poly(U)-binding-splicing factor PUF60	-0.0113408	0.123666	FALSE
RNA1	Q3UFM5	Nom1	Nucleolar MIF4G domain-containing protein 1	-0.033791	0.0621217	FALSE
RNA1	Q3UFS4;E9QM27	Gpatch11	G patch domain-containing protein 11	-0.135982	0.590243	FALSE
RNA1	Q3UH07;Q3UH63;Q5DTW2;Q5DTW2-2	Sfmbt2	Scm-like with four MBT domains protein 2	0.0997665	-0.0873195	FALSE
RNA1	Q3UHU5-3;Q3UHU5;B8JJI7;Q3UHU5-2;A2ACV6	Mtcl1	Microtubule cross-linking factor 1	-0.00317743	-0.099479	FALSE
RNA1	Q3UHX9-2;Q3UHX9	D2Wsu81e	Uncharacterized protein C9orf114 homolog	-0.16385	0.255682	FALSE
RNA1	Q3UI84;Q99J62;D6RGM1;D3Z7I8	Rfc4	Replication factor C subunit 4	0.0415234	-0.34441	FALSE
RNA1	Q3UID0;Q6PDG5-2;Q6PDG5	Smarcc2	SWI/SNF complex subunit SMARCC2	0.0824301	-0.0649477	FALSE
RNA1	Q3UII8;Q924K8;Q3U3A7;E9Q794;Q3TY62;Q924K8-2	Mta3	Metastasis-associated protein MTA3	#N/A	-0.513831	FALSE
RNA1	Q3UJB0	Sf3b2		0.0469799	-0.0131595	FALSE
RNA1	Q3UK98;Q9DBY5;E9Q1P4;D3Z329;D3Z5F6;E9PZM8;F8VQB8	Cbx6;Nptxr	Chromobox protein homolog 6	-0.358731	-0.127794	FALSE
RNA1	Q3UKJ7;Q3UKJ7-2	Smu1	WD40 repeat-containing protein SMU1;WD40 repeat-containing protein SMU1, N-terminally processed	0.316957	0.0766959	FALSE
RNA1	Q3UL36;Q3UL36-2;Q8CIS0-2;Q8CIS0	Arglu1	Arginine and glutamate-rich protein 1	0.300417	-0.0632886	FALSE
RNA1	Q8BVY0;Q3UL54;E9Q0A1	Rsl1d1		-0.705265	0.681764	FALSE
RNA1	Q3UMU9-2;Q3UMU9;Q3UMU9-3;P51859	Hdgfrp2	Hepatoma-derived growth factor-related protein 2	0.0831112	-0.0121989	FALSE
RNA1	Q3UN02;B0V2Q9	Lclat1	Lysocardiolipin acyltransferase 1	0.0697022	0.0786098	FALSE
RNA1	Q3URQ0;F6ZZ61	Tex10	Testis-expressed sequence 10 protein	0.0404015	0.100978	FALSE
RNA1	Q3URU2-2;Q3URU2;D6RGA4	Peg3	Paternally-expressed gene 3 protein	0.209391	-0.0120825	FALSE
RNA1	Q3US17	Znf48	Zinc finger protein 48	-0.305111	0.225275	FALSE
RNA1	Q3USH5;E9Q8G1	Sfswap	Splicing factor, suppressor of white-apricot homolog	0.161694	0.234501	FALSE
RNA1	Q3USK2;Q9DC28-2;Q9DC28;F7A4U8;Q3TYE1;Q9JMK2;A8Y2Z9;A8Y2Z5	Csnk1d	Casein kinase I isoform delta;Casein kinase I isoform epsilon	-0.0398739	0.03492	FALSE
RNA1	Q3UVK0;F6TQS9;Q3UVK0-2;G8JL46	Ermp1	Endoplasmic reticulum metallopeptidase 1	0.0594937	-0.19717	FALSE
RNA1	Q3UYV9	Ncbp1	Nuclear cap-binding protein subunit 1	0.134747	0.192825	FALSE
RNA1	Q3UZ01-2;Q3UZ01;F6TN13	Rnpc3	RNA-binding protein 40	0.0714881	-0.00137121	FALSE
RNA1	Q4FK66;Q4FK66-2	Prpf38a	Pre-mRNA-splicing factor 38A	0.379288	-0.214843	FALSE
RNA1	Q4VA53;F8WHU5;Q4VA53-3;Q4VA53-2	Pds5b	Sister chromatid cohesion protein PDS5 homolog B	0.0251706	-0.0207063	FALSE
RNA1	Q4VA98;Q6IQX8	Zfp219		0.0608775	#N/A	FALSE
RNA1	Q52KE7-2;Q52KE7;F6WST0;F6WYR6	Ccnl1	Cyclin-L1	1.07834	#N/A	#N/A
RNA1	Q569Z5;F8WHR6;Q569Z5-2;F8WIZ2	Ddx46	Probable ATP-dependent RNA helicase DDX46	0.433921	-0.0153305	FALSE
RNA1	Q569Z6;Q8BZN7;F6YH92;F7AB07;Q80VM0	Thrap3	Thyroid hormone receptor-associated protein 3	0.0316775	0.000144262	FALSE
RNA1	Q56A06;Q56A06-2	Tmtc2	Transmembrane and TPR repeat-containing protein 2	0.0462815	0.0543623	FALSE
RNA1	Q5DTT3	Fam208b	Protein FAM208B	0.00115369	#N/A	FALSE
RNA1	Q5DW34-2;Q5DW34;Q5DW34-3;E9Q5A3	Ehmt1	Histone-lysine N-methyltransferase EHMT1	0.0963968	-0.0812627	FALSE
RNA1	Q5K4Q9;Q8C6B0;Q5I0W6;Q76I26;G3X9G9	Mettl7a1;Mettl7a2;UbiE-YGHL1(HIG1-4)		0.22231	#N/A	FALSE
RNA1	Q5NBZ2;Q5NBZ1;Q80XS2;Q9JMG9;Q5NBY9	Patz1		-0.0387027	-0.387544	FALSE
RNA1	Q5NCR9	Nsrp1	Nuclear speckle splicing regulatory protein 1	0.278461	0.0385767	FALSE
RNA1	Q5RJG1	Nol10	Nucleolar protein 10	-0.121863	-0.0564762	FALSE
RNA1	Q5SFM8;Q5SFM8-2;Q5SFM8-3	Rbm27	RNA-binding protein 27	-0.121832	0.262914	FALSE
RNA1	Q5SSI6;Q3TJX6	Utp18	U3 small nucleolar RNA-associated protein 18 homolog	-0.243694	0.180148	FALSE
RNA1	Q5SUF2;Q5SUF2-3;Q5SUF2-2;F8WGA8;F7A7G1	Luc7l3	Luc7-like protein 3	0.414677	-0.139585	FALSE
RNA1	Q5SUT0;Q5SUS9;Q61545;Q5SUS8	Ewsr1	RNA-binding protein EWS	0.193709	0.113567	FALSE
RNA1	Q5SXC4;Q5SXC3;Q05DR9;F8VPK3;P56671	Vezf1		0.158337	0.107688	FALSE
RNA1	Q5U4C3	Scaf1	Splicing factor, arginine/serine-rich 19	-0.0913715	#N/A	FALSE
RNA1	Q5XJF6;P53026;D6RE43;D3YXT2	Rpl10a	Ribosomal protein;60S ribosomal protein L10a	0.0640551	0.147567	FALSE
RNA1	Q60668-3;Q60668;F6ZV59;Q60668-4;Q60668-2;E9Q5B6;F6SHF3;F7A465	Hnrnpd	Heterogeneous nuclear ribonucleoprotein D0	-0.114863	0.125916	FALSE
RNA1	Q60714	Slc27a1	Long-chain fatty acid transport protein 1	0.353436	#N/A	FALSE
RNA1	Q91YV0;Q60722-2;E9Q8G4;Q60722-3;Q60722	Tcf4	Transcription factor 4	-0.670612	-0.0509059	FALSE
RNA1	Q60737;A2ANR6	Csnk2a1	Casein kinase II subunit alpha	0.188907	0.341986	FALSE
RNA1	Q60749;Q9WU01;Q9WU01-2	Khdrbs1	KH domain-containing, RNA-binding, signal transduction-associated protein 1	0.000144262	0.0094905	FALSE
RNA1	Q60848-2;Q60848;D3Z414	Hells	Lymphocyte-specific helicase	0.0946415	0.204516	FALSE
RNA1	Q60865;F6YLI0	Caprin1	Caprin-1	#N/A	-0.0679842	FALSE
RNA1	Q60900-2;Q60900	Elavl3	ELAV-like protein 3	0.444455	-0.122978	FALSE
RNA1	Q60960;Q4FJZ2;O35345;G3UXF0	Kpna1	Importin subunit alpha-5;Importin subunit alpha-5, N-terminally processed;Importin subunit alpha;Importin subunit alpha-7	#N/A	0.0803848	FALSE
RNA1	Q61029-3	Tmpo	Lamina-associated polypeptide 2, isoforms beta/delta/epsilon/gamma	-0.163268	0.026446	FALSE
RNA1	Q61033	Tmpo	Lamina-associated polypeptide 2, isoforms alpha/zeta	-0.379414	0.371615	FALSE
RNA1	Q61039;Q64279	Hand2	Heart- and neural crest derivatives-expressed protein 2	0.257855	-0.578025	FALSE
RNA1	Q61136;C7G3P2	Prpf4b	Serine/threonine-protein kinase PRP4 homolog	0.421802	-0.0701181	FALSE
RNA1	Q61164	Ctcf	Transcriptional repressor CTCF	-0.296704	0.563744	FALSE
RNA1	Q61216-2;Q61216;B2KF76	Mre11a	Double-strand break repair protein MRE11A	0.151729	#N/A	FALSE
RNA1	Q61263	Soat1	Sterol O-acyltransferase 1	0.0164963	#N/A	FALSE
RNA1	Q61466-2;Q61466;Q6P9Z1	Smarcd1	SWI/SNF-related matrix-associated actin-dependent regulator of chromatin subfamily D member 1	0.0253123	-0.0327871	FALSE
RNA1	Q8BTS0;Q61656;B1ARB9;B1ARC0;B1ARB8	Ddx5	Probable ATP-dependent RNA helicase DDX5	0.0771062	-0.00965501	FALSE
RNA1	Q61937;Q9DAY9;Q5SQB5;Q5SQB0;E9Q5T3	Npm1	Nucleophosmin	-0.855719	1.15432	FALSE
RNA1	Q61990-2;Q61990-3;Q61990;G5E916;F7A4C5;P57722-2;P57722;E9Q7D8	Pcbp2	Poly(rC)-binding protein 2;Poly(rC)-binding protein 3	-0.605991	0.169412	FALSE
RNA1	Q62066	Phox2a	Paired mesoderm homeobox protein 2A	#N/A	0.0467006	FALSE
RNA1	Q62167;P16381	Ddx3x	ATP-dependent RNA helicase DDX3X;Putative ATP-dependent RNA helicase Pl10	0.0458623	0.0458623	FALSE
RNA1	Q62189;E9Q4T6;D3Z0S6;F8VQ88;D6RI83	Snrpa	U1 small nuclear ribonucleoprotein A	-0.114488	-0.00401628	FALSE
RNA1	Q62241	Snrpc	U1 small nuclear ribonucleoprotein C	0.0922074	-0.0834928	FALSE
RNA1	Q62376;Q62376-2;Q99LY5	Snrnp70	U1 small nuclear ribonucleoprotein 70 kDa	-0.0164536	-0.0115589	FALSE
RNA1	Q64012-2;A2AU61;A2AU62;Q64012;A2AU60	Raly	RNA-binding protein Raly	-0.0352687	0.0629506	FALSE
RNA1	Q640M1;E9Q9S3;Q640M1-2;Q6EJB6	Utp14a	U3 small nucleolar RNA-associated protein 14 homolog A	-0.877685	0.0110662	FALSE
RNA1	Q64310;E0CXD9;F7CH13	Surf4	Surfeit locus protein 4	0.0594937	-0.0893594	FALSE
RNA1	Q64511;F6V2E8;F6U5K2;F6XX57	Top2b	DNA topoisomerase 2-beta	-0.47907	0.220454	FALSE
RNA1	Q66JV4;Q66JV4-2	Rbm12b2	RNA-binding protein 12B-B	0.0182069	-0.064495	FALSE
RNA1	Q68FG3	Spty2d1	Protein SPT2 homolog	-0.554337	#N/A	FALSE
RNA1	Q69Z99	Znf512	Zinc finger protein 512	-0.0202088	-0.0214236	FALSE
RNA1	Q69ZA1-2;Q69ZA1	Cdk13	Cyclin-dependent kinase 13	-0.239328	#N/A	FALSE
RNA1	Q69ZP6;Q9CWK3	Cd2bp2	CD2 antigen cytoplasmic tail-binding protein 2	-0.133369	#N/A	FALSE
RNA1	Q69ZR9-2;Q69ZR9	Fam208a	Protein FAM208A	#N/A	0.151989	FALSE
RNA1	Q6A068;E9Q5F8	Cdc5l	Cell division cycle 5-like protein	-0.00823238	-0.0811864	FALSE
RNA1	Q6DFW4	Nop58	Nucleolar protein 58	0.0635029	-0.00213677	FALSE
RNA1	Q6KCD5-2;Q6KCD5	Nipbl	Nipped-B-like protein	0.1644	-0.144409	FALSE
RNA1	Q6NS46	Pdcd11	Protein RRP5 homolog	-0.761091	0.69332	FALSE
RNA1	Q6NV83-2;Q6NV83;Q6NV83-3	U2surp	U2 snRNP-associated SURP motif-containing protein	0.385044	-0.0927401	FALSE
RNA1	Q6NVF9	Cpsf6	Cleavage and polyadenylation specificity factor subunit 6	-0.0143101	0.00144197	FALSE
RNA1	Q6NZF1	Zc3h11a	Zinc finger CCCH domain-containing protein 11A	-0.206961	#N/A	FALSE
RNA1	Q6NZL1;E9Q8C3	Dhx37		-0.210112	-0.0114862	FALSE
RNA1	Q6NZQ2	Ddx31		0.0194884	-0.0201649	FALSE
RNA1	Q6P2B1;Q6P2B1-2;F6TDZ2;Q6P2B1-3;E9Q0H8;E9PWA5	Tnpo3	Transportin-3	-0.0236804	-0.159347	FALSE
RNA1	Q6P4S8	Ints1	Integrator complex subunit 1	0.0614306	0.0492125	FALSE
RNA1	Q6P4T2;E9QAF6;Q7M6Z4-2;Q7M6Z4	Snrnp200	U5 small nuclear ribonucleoprotein 200 kDa helicase	0.044604	-0.0549617	FALSE
RNA1	Q6P5B0	Rrp12	RRP12-like protein	-0.0388805	0.0723116	FALSE
RNA1	Q6P5F9;F6YA11;A2AKT6	Xpo1	Exportin-1	-0.00595618	-0.0802099	FALSE
RNA1	Q6P9R1	Ddx51	ATP-dependent RNA helicase DDX51	0.0714881	-0.078061	FALSE
RNA1	Q6PAC3	Dcaf13	DDB1- and CUL4-associated factor 13	-0.293677	0.140648	FALSE
RNA1	Q6PAL7	Ahdc1	AT-hook DNA-binding motif-containing protein 1	0.0392788	0.0430645	FALSE
RNA1	Q6PB93-2;Q6PB93	Galnt2	Polypeptide N-acetylgalactosaminyltransferase 2;Polypeptide N-acetylgalactosaminyltransferase 2 soluble form	0	0.351854	FALSE
RNA1	Q6PCM2;Q6PCM2-2;Q6PCM2-3	Ints6	Integrator complex subunit 6	0.0924781	0.183582	FALSE
RNA1	Q6PDM2;Q6PDM2-3;Q6PDM2-2;F7AI47;F6QXN3	Srsf1	Serine/arginine-rich splicing factor 1	0.278817	-0.0497705	FALSE
RNA1	Q6PDZ2	Taf1c	TATA box-binding protein-associated factor RNA polymerase I subunit C	-0.0209112	0.324465	FALSE
RNA1	Q6PE01;Q3UFK4	Snrnp40	U5 small nuclear ribonucleoprotein 40 kDa protein	0.0866479	-0.139363	FALSE
RNA1	Q6PFB2;Q8VE37	Rcc1	Regulator of chromosome condensation	-0.327566	-0.501463	FALSE
RNA1	Q6PFF0;F6Z1F4;Q7TSH6	Scaf4		-0.0507265	-0.0285723	FALSE
RNA1	Q6PGF5	Bms1		-0.133875	0.045443	FALSE
RNA1	Q6PGG6	Gnl3l	Guanine nucleotide-binding protein-like 3-like protein	-0.208194	0.083792	FALSE
RNA1	Q6PHZ5	Rbm15b	Putative RNA-binding protein 15B	-0.0166871	-0.255563	FALSE
RNA1	Q6PR54-2;Q6PR54;Q6PR54-3	Rif1	Telomere-associated protein RIF1	0.015783	-0.241151	FALSE
RNA1	Q6TEK5;Q0VGU5	Vkorc1l1	Vitamin K epoxide reductase complex subunit 1-like protein 1	-0.505779	#N/A	FALSE
RNA1	Q6ZPR5;Q6ZPR5-3;Q6ZPR5-2;Q6ZPR5-4;E9Q1V5;E9Q914;E9Q9L1;Q6ZPR5-5;E9Q0L7;E9PZU7;E9Q1M2;E9Q5Z0;E9Q5R0;E9PVE5;E9Q146;E9Q1T4;E9QAA5	Smpd4	Sphingomyelin phosphodiesterase 4	0.182184	-0.079478	FALSE
RNA1	Q6ZQ38;D3YWC5	Cand1	Cullin-associated NEDD8-dissociated protein 1	0.313362	-0.23943	FALSE
RNA1	Q6ZQ61;Q8K310	Matr3	Matrin-3	0.0233263	-0.0992626	FALSE
RNA1	Q6ZQH8;F2Z4A7;F7BCN9;A2AWI5;F2Z3V3	Nup188	Nucleoporin NUP188 homolog	0.13014	-0.266437	FALSE
RNA1	Q80W41;Q6ZQK0	Ncapd3	Condensin-2 complex subunit D3	0.0702519	#N/A	FALSE
RNA1	Q6ZQL4	Wdr43	WD repeat-containing protein 43	-0.324834	0.351967	FALSE
RNA1	Q6ZWM4	Lsm8	U6 snRNA-associated Sm-like protein LSm8	-0.0171542	-0.128125	FALSE
RNA1	Q6ZWN5;F7CJS8;D3YWH9;Q9CXW7;D3Z673	Rps9	40S ribosomal protein S9	-0.32404	-0.0886689	FALSE
RNA1	Q6ZWV7;G3UWD7	Rpl35	60S ribosomal protein L35	-0.178192	#N/A	FALSE
RNA1	Q6ZWX6	Eif2s1	Eukaryotic translation initiation factor 2 subunit 1	-0.840009	0.326652	FALSE
RNA1	Q6ZWZ6;D3Z1P4;D3Z6B6;P63323	Rps12	40S ribosomal protein S12	-0.331445	0.194213	FALSE
RNA1	Q7JJ13-2;Q7JJ13;F8WIU6;G3UZR9	Brd2	Bromodomain-containing protein 2	-0.201344	-0.00982931	FALSE
RNA1	Q7TMK9;G3V018;G3XA76	Syncrip	Heterogeneous nuclear ribonucleoprotein Q	0.307079	-0.0616615	FALSE
RNA1	Q7TNC4;E9PZ93;Q7TNC4-2;Q7TNC4-3;E9QNA0;E9PXU4;Q05CX5;E9Q715;E9PX54;REV__Q8VDS7-2;REV__P58774-2;REV__P58774;REV__CON__Q3SX28;REV__A2AIM4;REV__Q8VDS7-1;REV__Q8VDS7;REV__B2RR53;REV__G5E828;REV__Q6A078;REV__E9Q9M0	Luc7l2	Putative RNA-binding protein Luc7-like 2	0.102322	0.0301242	FALSE
RNA1	Q7TNV0;E9Q8Y1;E9Q8P4;D3YVJ6	Dek	Protein DEK	-0.0954812	0.0316775	FALSE
RNA1	Q7TPQ3-2;Q7TPQ3-5;Q7TPQ3;Q7TPQ3-3	Shprh	E3 ubiquitin-protein ligase SHPRH	0.152508	-0.223391	FALSE
RNA1	Q7TPV4;Q3TLF6	Mybbp1a	Myb-binding protein 1A	-0.0228886	-0.0246339	FALSE
RNA1	Q7TQ95;A2ASL8;A2ASM0;A2ASM1	Lnp	Protein lunapark	-0.253859	-0.203203	FALSE
RNA1	Q7TQK1;Q7TQK1-2	Ints7	Integrator complex subunit 7	-0.128188	-0.105551	FALSE
RNA1	Q7TT00;Q7TT00-2;Q7TT00-3	Supt20h	Transcription factor SPT20 homolog	0.148479	0.1956	FALSE
RNA1	Q80SY5	Prpf38b	Pre-mRNA-splicing factor 38B	0.717649	-0.248313	FALSE
RNA1	Q80T69;D6RG56	Rsbn1	Round spermatid basic protein 1	-0.250097	0.0199154	FALSE
RNA1	Q80TJ7;A2ABV1;Q80TJ7-2;Q80TJ7-3;F7BTQ5;Q3UXF1;A2ABU9	Phf8	Histone lysine demethylase PHF8	-0.36803	-0.426315	FALSE
RNA1	Q80UK8;Q80UK8-2;Q5SXZ7	Ints2	Integrator complex subunit 2	0.0692897	-0.14717	FALSE
RNA1	Q80UM7	Mogs	Mannosyl-oligosaccharide glucosidase	0.0630887	-0.0148202	FALSE
RNA1	Q80UZ2-2;Q80UZ2	Sdad1	Protein SDA1 homolog	-0.0202088	0.195348	FALSE
RNA1	Q80V86;A2API3	Ints8	Integrator complex subunit 8	-0.0998964	-0.0551565	FALSE
RNA1	Q80VG1-2;Q80VG1;D3YY47;D3Z791;D3Z554	Scml4	Sex comb on midleg-like protein 4	0.100843	-0.160379	FALSE
RNA1	Q80W00;F8WIK6;Q80W00-2	Ppp1r10	Serine/threonine-protein phosphatase 1 regulatory subunit 10	-0.0283516	0.0528332	FALSE
RNA1	Q80WS3	Fbll1	rRNA/tRNA 2-O-methyltransferase fibrillarin-like protein 1	#N/A	0.154324	FALSE
RNA1	Q80XI4	Pip4k2b	Phosphatidylinositol 5-phosphate 4-kinase type-2 beta	0.238665	#N/A	FALSE
RNA1	Q8CFS2;Q80Y44	Ddx10	Probable ATP-dependent RNA helicase DDX10	-0.103751	0.312317	FALSE
RNA1	Q80YR5;F6TC77;F6X6Q7;F6XJ79;F6Z0Y5;F6WIZ2;D6RHP9;D6RJ78;F6VRR0;G3UVV1	Safb2	Scaffold attachment factor B2	-0.00959692	0.126841	FALSE
RNA1	Q80ZM5	H1fx		-0.19904	0.237564	FALSE
RNA1	Q80ZW2	Them6	Protein THEM6	-0.127683	-0.253085	FALSE
RNA1	Q810A7;Q810A7-2	Ddx42	ATP-dependent RNA helicase DDX42	-0.243626	0.277033	FALSE
RNA1	Q8BFQ4	Wdr82	WD repeat-containing protein 82	-0.0637861	0.135798	FALSE
RNA1	Q8BFV2;E9QMF9;E9Q1N1;E9Q1H5;E9Q5V9	Pcid2	PCI domain-containing protein 2	0.115699	0.00676478	FALSE
RNA1	Q8BFY9-2;Q8BFY9;Q99LG2;E9PV58	Tnpo1	Transportin-1	0.0870554	0.0949116	FALSE
RNA1	Q8BG81;Q3UDD3;F6VR84	Poldip3	Polymerase delta-interacting protein 3	-0.264686	-0.0860632	FALSE
RNA1	Q8BGA5;G3UZA0	Krr1	KRR1 small subunit processome component homolog	-0.438034	0.499476	FALSE
RNA1	Q8BGS0-2;Q8BGS0	Mak16	Protein MAK16 homolog	0.159758	0.725959	FALSE
RNA1	Q8BHB4	Wdr3	WD repeat-containing protein 3	-0.275175	1.04299	FALSE
RNA1	Q8BHC4;B0QZX9	Dcakd	Dephospho-CoA kinase domain-containing protein	-0.139967	-0.266004	FALSE
RNA1	Q8BHF7;F8WI04;F2Z427	Pgs1	CDP-diacylglycerol--glycerol-3-phosphate 3-phosphatidyltransferase, mitochondrial	-0.102295	0.0136409	FALSE
RNA1	Q8BHS3	Rbm22	Pre-mRNA-splicing factor RBM22	-0.0920633	-0.261362	FALSE
RNA1	Q8BHY2	Noc4l	Nucleolar complex protein 4 homolog	-0.23943	#N/A	FALSE
RNA1	Q8BI72	Cdkn2aip	CDKN2A-interacting protein	-0.171953	0.109427	FALSE
RNA1	Q8BIZ6	Snip1	Smad nuclear-interacting protein 1	-0.0370883	0.28948	FALSE
RNA1	Q8BJ05;Q8BJ05-2;Q8BJ05-3	Zc3h14	Zinc finger CCCH domain-containing protein 14	0.0695647	#N/A	FALSE
RNA1	Q8BJ71;Q8BJ71-2	Nup93	Nuclear pore complex protein Nup93	0.105544	-0.145797	FALSE
RNA1	Q8BJS4-3;Q8BJS4-2;Q8BJS4	Sun2	SUN domain-containing protein 2	0.0926134	-0.0822857	FALSE
RNA1	Q8BJW5-2;Q8BJW5	Nol11	Nucleolar protein 11	0.0241778	#N/A	FALSE
RNA1	Q8BK67;A2AWQ2	Rcc2	Protein RCC2	-0.274477	0.413269	FALSE
RNA1	Q8BKF1;E9PWD9;E0CY15;F6TLB0	Polrmt	DNA-directed RNA polymerase, mitochondrial;DNA-directed RNA polymerase	-0.00114018	0.0478175	FALSE
RNA1	Q8BKS9	Kiaa0020	Pumilio domain-containing protein KIAA0020	0.0718999	0.057277	FALSE
RNA1	Q8BM55;D3Z6S1;Q8BM55-2;Q8BM55-3	Tmem214	Transmembrane protein 214	0.041243	-0.16955	FALSE
RNA1	Q8BMC4	Nop9	Nucleolar protein 9	-0.0438095	-0.0115007	FALSE
RNA1	Q8BMF4	Dlat	Dihydrolipoyllysine-residue acetyltransferase component of pyruvate dehydrogenase complex, mitochondrial	-0.0111227	0.127897	FALSE
RNA1	Q8BMK4	Ckap4	Cytoskeleton-associated protein 4	0.0443242	-0.0890985	FALSE
RNA1	Q8BMQ2;E9Q2B0;Q8BMQ2-2;Q8BMQ2-3	Gtf3c4	General transcription factor 3C polypeptide 4	0.0024505	-0.0916636	FALSE
RNA1	Q8BMS1	Hadha	Trifunctional enzyme subunit alpha, mitochondrial;Long-chain enoyl-CoA hydratase;Long chain 3-hydroxyacyl-CoA dehydrogenase	#N/A	-0.297768	FALSE
RNA1	Q8BND4;E9PXU1;F6WNG1	Ddx26b	Protein DDX26B	#N/A	0.0458623	FALSE
RNA1	Q8BP71;Q8BP71-5;G8JL67;G8JL50;Q8BP71-7;Q8BP71-8;Q8BP71-3;Q8BP71-2;F6U8P6;F8WIB6;Q8BP71-6;Q9JJ43-5;Q9JJ43-2;Q9JJ43-4;Q9JJ43-6;Q9JJ43;Q9JJ43-3;G8JL79;A2A4W7;B7ZC13;Q8BP71-4;Q8BIF2-2;Q8BIF2;A2A4W9;Q8BIF2-3;Q9JJ43-7;B7ZC11;G8JL72;Q8BP71-9	Rbfox2	RNA binding protein fox-1 homolog 2;RNA binding protein fox-1 homolog 1	0.170566	0.0640551	FALSE
RNA1	Q8BQ46;E9Q6D4;F6QCI0	Taf15		0.146525	0.117961	FALSE
RNA1	Q8BRU5;Q99MJ9	Ddx50	ATP-dependent RNA helicase DDX50	-0.0632584	0.157691	FALSE
RNA1	Q8BTI8-2;Q8BTI8;Q8BTI8-3	Srrm2	Serine/arginine repetitive matrix protein 2	0.730314	-0.599856	FALSE
RNA1	Q8BTU1;Q8BTU1-2	Cfap20	Cilia- and flagella-associated protein 20	0.14104	0.203765	FALSE
RNA1	Q8BTV2-2;Q8BTV2;Q8BTV2-3	Cpsf7	Cleavage and polyadenylation specificity factor subunit 7	0.00805655	0.0736832	FALSE
RNA1	Q8BU11;Q80W03;A2A473;E9Q0B9;A2A472;Q66JW3	Tox4	TOX high mobility group box family member 4	-0.0800879	0.0177794	FALSE
RNA1	Q8BU14	Sec62	Translocation protein SEC62	-0.0910642	0.462471	FALSE
RNA1	Q8BVE3	Atp6v1h	V-type proton ATPase subunit H	#N/A	0.08882	FALSE
RNA1	Q8BX10-2;Q8BX10;F6YJC6	Pgam5	Serine/threonine-protein phosphatase PGAM5, mitochondrial	-0.197021	0.0878701	FALSE
RNA1	Q8BXV2	Bri3bp	BRI3-binding protein	-0.292122	#N/A	FALSE
RNA1	Q8C2Q3;E9Q205;E9QL13;Q8C2Q3-2;E9PXP4;B0LM42	Rbm14	RNA-binding protein 14	0.0993625	-0.0968074	FALSE
RNA1	Q8C3F2-3;Q8C3F2	Fam120c	Constitutive coactivator of PPAR-gamma-like protein 2	0.137372	#N/A	FALSE
RNA1	Q8C3X8	Lmf2	Lipase maturation factor 2	0.0480967	-0.235399	FALSE
RNA1	Q8C4C9;Q9QYI4	Dnajb12	DnaJ homolog subfamily B member 12	#N/A	0.0702519	FALSE
RNA1	Q8C4J7;Q8CE86;F6YAR3	Tbl3	Transducin beta-like protein 3	-0.19631	-0.100268	FALSE
RNA1	Q8C570;Q8CBU3;A2ASC6	Rae1	mRNA export factor	0.0514417	-0.0371623	FALSE
RNA1	Q8C6B9	Rps19bp1	Active regulator of SIRT1	-0.0341603	0.20389	FALSE
RNA1	Q8C7V3	Utp15	U3 small nucleolar RNA-associated protein 15 homolog	-0.171385	-0.0228886	FALSE
RNA1	Q8C827-2;Q8C827-3;Q8C827	Zfp62	Zinc finger protein 62	-0.0171104	0.306262	FALSE
RNA1	Q8C854;A2ATP6;Q8C854-3;A2ATP5;G8JL68;Q8C854-1;Q8C854-2;F6XJA1	Myef2	Myelin expression factor 2	-0.02597	-0.0532242	FALSE
RNA1	Q8C9B9;Q8C9B9-3;Q8C9B9-2	Dido1	Death-inducer obliterator 1	-0.0415656	0.092884	FALSE
RNA1	Q8CB77	Tceb3	Transcription elongation factor B polypeptide 3	-0.164787	0.0356239	FALSE
RNA1	Q8CCF0-2;Q8CCF0-3;Q8CCF0;Q8CCF0-5;Q8CCF0-4	Prpf31	U4/U6 small nuclear ribonucleoprotein Prp31	-0.140062	0.0183493	FALSE
RNA1	Q8CFC7;Q8CFC7-2;Q8CFC7-3	Clasrp	CLK4-associating serine/arginine rich protein	0.283922	#N/A	FALSE
RNA1	Q8CFI7	Polr2b	DNA-directed RNA polymerase II subunit RPB2	-0.0341899	#N/A	FALSE
RNA1	Q8CGC6;F6SB18	Rbm28	RNA-binding protein 28	-0.332099	0.359746	FALSE
RNA1	Q8CGF7-2;Q8CGF7;Q8CGF7-3;Q3B807-3;Q3B807	Tcerg1	Transcription elongation regulator 1	0.0370307	0.0224743	FALSE
RNA1	Q8CH02	Sugp1	SURP and G-patch domain-containing protein 1	0.0172093	#N/A	FALSE
RNA1	Q8CH18-3;Q8CH18;Q8CH18-2	Ccar1	Cell division cycle and apoptosis regulator protein 1	-0.0644196	-0.105877	FALSE
RNA1	Q8CH25-2;Q8CH25;Q9CS69	Sltm	SAFB-like transcription modulator	0.0137838	0.0786098	FALSE
RNA1	Q8CHT3	Ints5	Integrator complex subunit 5	-0.0534937	0.067088	FALSE
RNA1	Q8CI11;Q8CI11-2	Gnl3	Guanine nucleotide-binding protein-like 3	-0.00797123	-0.00303285	FALSE
RNA1	Q8CIM8;Q8CIM8-2;Q8CIM8-3	Ints4	Integrator complex subunit 4	0.131194	-0.023519	FALSE
RNA1	Q8CJF7;F6SJR1	Ahctf1	Protein ELYS	-0.0327133	-0.205464	FALSE
RNA1	Q8JZU2;F6VVY4	Slc25a1		-0.0729835	0.0458623	FALSE
RNA1	Q8JZX4;A2AP40	Rbm17	Splicing factor 45	-0.0560112	0.0922074	FALSE
RNA1	Q8K019-2;Q8K019	Bclaf1	Bcl-2-associated transcription factor 1	-0.0051162	0.0909889	FALSE
RNA1	Q8K072	Reep4	Receptor expression-enhancing protein 4	0.0623981	-0.0652193	FALSE
RNA1	Q8K0D7	Wrb	Tail-anchored protein insertion receptor WRB	-0.441497	#N/A	FALSE
RNA1	Q8K0H5;D3Z694	Taf10	Transcription initiation factor TFIID subunit 10	-0.265501	-0.0527453	FALSE
RNA1	Q8K194;Q8K194-2	Snrnp27	U4/U6.U5 small nuclear ribonucleoprotein 27 kDa protein	0.358846	-0.0269398	FALSE
RNA1	Q9D4G5;Q8K205	Pop1		-0.479774	0.111031	FALSE
RNA1	Q8K224;A2BH46;E9Q498	Nat10	N-acetyltransferase 10	-0.0333923	-0.107555	FALSE
RNA1	Q8K284;E9QLY6;Q8K284-2;Q8K284-3	Gtf3c1	General transcription factor 3C polypeptide 1	0.0953168	-0.0681657	FALSE
RNA1	Q8K2C9	ptplad1	Very-long-chain (3R)-3-hydroxyacyl-CoA dehydratase 3	-0.21744	0.13829	FALSE
RNA1	Q8K2F8;F6X2V9;A2BH69	Lsm14a	Protein LSM14 homolog A	0.0408223	0.0402612	FALSE
RNA1	Q8K2H1;G3X959;Q8K2H1-2;G3UWD4;Q3UBL8	Pphln1	Periphilin-1	-0.0313268	0.106214	FALSE
RNA1	Q8K2R5;D3Z404	Znf668	Zinc finger protein 668	-0.254737	#N/A	FALSE
RNA1	Q8K301	Ddx52	Probable ATP-dependent RNA helicase DDX52	-0.245164	-0.275804	FALSE
RNA1	Q8K363;F6ZX28	Ddx18	ATP-dependent RNA helicase DDX18	-0.500361	0.453544	FALSE
RNA1	Q8K3Z9	Pom121	Nuclear envelope pore membrane protein POM 121	0.0462815	0.0666748	FALSE
RNA1	Q8K4F6	Nsun5	Probable 28S rRNA (cytosine-C(5))-methyltransferase	-0.0466379	-0.0882701	FALSE
RNA1	Q8K4P0;D3YX80	Wdr33	pre-mRNA 3 end processing protein WDR33	-0.0505174	0.0798389	FALSE
RNA1	Q8K4X7;E9Q6S5;E9Q2W7;E9Q2T9	Agpat4	1-acyl-sn-glycerol-3-phosphate acyltransferase delta	0.0444641	-0.205996	FALSE
RNA1	Q8K4Z5	Sf3a1	Splicing factor 3A subunit 1	0.0122111	-0.0854661	FALSE
RNA1	Q8QZY9;E9Q057	Sf3b4	Splicing factor 3B subunit 4	0.291486	-0.215479	FALSE
RNA1	Q8R0F5	Rbmx2	RNA-binding motif protein, X-linked 2	0.471656	-0.133606	FALSE
RNA1	Q8R0T2;E9PZT9	Znf768	Zinc finger protein 768	-0.667286	#N/A	FALSE
RNA1	Q8R0X7;D6REF7;D3YZT4;D3Z1Z3;D3YY13	Sgpl1	Sphingosine-1-phosphate lyase 1	0.0690147	-0.132388	FALSE
RNA1	Q8R149;Q8R149-2;F6ZBW5	Bud13	BUD13 homolog	0.16877	0.156008	FALSE
RNA1	Q8R1I1	Uqcr10	Cytochrome b-c1 complex subunit 9	-0.112771	#N/A	FALSE
RNA1	Q8R2K4-2;Q8R2K4	Taf6l	TAF6-like RNA polymerase II p300/CBP-associated factor-associated factor 65 kDa subunit 6L	-0.059931	-0.00701409	FALSE
RNA1	Q8R2M2	Dnttip2	Deoxynucleotidyltransferase terminal-interacting protein 2	0.133695	0.14991	FALSE
RNA1	Q8R2N2	Cirh1a	Cirhin	-0.321784	#N/A	FALSE
RNA1	Q8R2T8-2;Q8R2T8	Gtf3c5	General transcription factor 3C polypeptide 5	0.0213376	-0.0572115	FALSE
RNA1	Q8R322;F7DD45	Gle1	Nucleoporin GLE1	-0.509738	-0.239702	FALSE
RNA1	Q8R323	Rfc3	Replication factor C subunit 3	-0.0175339	-0.151394	FALSE
RNA1	Q8R326;Q8R326-2;F7D909	Pspc1	Paraspeckle component 1	-0.0741676	-0.0852824	FALSE
RNA1	Q8R3H7	Hs2st1	Heparan sulfate 2-O-sulfotransferase 1	-0.16537	-0.0381545	FALSE
RNA1	Q8R3N1	Nop14	Nucleolar protein 14	-0.139347	0.223546	FALSE
RNA1	Q8R5J9	Arl6ip5	PRA1 family protein 3	-0.234448	#N/A	FALSE
RNA1	Q8R5K4-2;Q8R5K4	Nol6	Nucleolar protein 6	-0.750882	0.665302	FALSE
RNA1	Q8VCB1	Ndc1	Nucleoporin NDC1	0.0478175	0.0606008	FALSE
RNA1	Q8VCS3	Fam20b	Glycosaminoglycan xylosylkinase	-0.185556	#N/A	FALSE
RNA1	Q8VCX5;Q8VCX5-3;Q8VCX5-2;E9Q9E0	Micu1	Calcium uptake protein 1, mitochondrial	0.0209111	#N/A	FALSE
RNA1	Q8VDM6-2;Q8VDM6;Q8VDM6-3	Hnrnpul1	Heterogeneous nuclear ribonucleoprotein U-like protein 1	-0.0743955	0.102053	FALSE
RNA1	Q8VDP4	Ccar2	Cell cycle and apoptosis regulator protein 2	-0.163397	#N/A	FALSE
RNA1	Q8VDP6	Cdipt	CDP-diacylglycerol--inositol 3-phosphatidyltransferase	-0.316744	0.154842	FALSE
RNA1	Q8VDY9	Caap1	Caspase activity and apoptosis inhibitor 1	#N/A	-0.66294	FALSE
RNA1	Q8VEK3;G3XA10;REV__Q80W93	Hnrnpu	Heterogeneous nuclear ribonucleoprotein U	-0.00853711	0.073409	FALSE
RNA1	Q8VH51-2;Q8VH51;E9Q8F0;Q8VH51-3;F7AA45;B7ZD61;B7ZD63;B7ZD64;E9PZF9;E9Q999;D6RCZ8;D6RJ85	Rbm39	RNA-binding protein 39	0.333309	-0.152308	FALSE
RNA1	Q8VHE0;F7A8K1	Sec63	Translocation protein SEC63 homolog	-0.0295586	-0.112412	FALSE
RNA1	Q8VHM5;A2AW41;A2AW40	Hnrnpr		0.450802	-0.0927709	FALSE
RNA1	Q8VHZ7;D6RCI8;F6VY64	Imp4	U3 small nucleolar ribonucleoprotein protein IMP4	#N/A	0.507008	FALSE
RNA1	Q8VI33;A2AP82;Q6NZA9;A2AP81	Taf9	Transcription initiation factor TFIID subunit 9;Transcription initiation factor TFIID subunit 9B	-0.139999	0.106884	FALSE
RNA1	Q8VI84	Noc3l	Nucleolar complex protein 3 homolog	-0.0615712	-0.0587584	FALSE
RNA1	Q8VIJ6	Sfpq	Splicing factor, proline- and glutamine-rich	0.0485152	-0.00219456	FALSE
RNA1	Q91V01;D6RGA3	Lpcat3	Lysophospholipid acyltransferase 5	#N/A	-0.0284988	FALSE
RNA1	Q91V04	Tram1	Translocating chain-associated membrane protein 1	-0.268712	-0.0257791	FALSE
RNA1	Q91V55;D3YYM6;P97461	Rps5	40S ribosomal protein S5;40S ribosomal protein S5, N-terminally processed	-0.0169499	0.115166	FALSE
RNA1	Q91VC3;E9PV04;D3YU49;A2AFK7;Q8BTU6;P60843;P10630;P10630-2;D6RJ60;D6RJ11;Q3TSJ4;E9Q561	Eif4a3	Eukaryotic initiation factor 4A-III;Eukaryotic initiation factor 4A-III, N-terminally processed	0.0281448	-0.0604123	FALSE
RNA1	Q91VK1	Bzw2	Basic leucine zipper and W2 domain-containing protein 2	-0.232735	0.0716254	FALSE
RNA1	Q91VM5;Q9DAE2;B7ZNX0;Q9ESC8	Rbmxl1	RNA binding motif protein, X-linked-like-1	0.0183493	0.0790196	FALSE
RNA1	Q91VN6	Ddx41	Probable ATP-dependent RNA helicase DDX41	-0.123214	0.0606008	FALSE
RNA1	Q91VR5	Ddx1	ATP-dependent RNA helicase DDX1	0.0429244	0.0554733	FALSE
RNA1	Q91W39;B7ZC23	Ncoa5	Nuclear receptor coactivator 5	0.0468403	-0.0971469	FALSE
RNA1	Q91WM1;Q91WM1-2;A2BH82;A2BH83	Strbp	Spermatid perinuclear RNA-binding protein	0.067501	-0.0636805	FALSE
RNA1	Q91WM3;F6VEP4	Rrp9	U3 small nucleolar RNA-interacting protein 2	#N/A	0.135666	FALSE
RNA1	Q91WN1	Dnajc9	DnaJ homolog subfamily C member 9	-0.00459508	-0.0210576	FALSE
RNA1	Q91WQ5	Taf5l	TAF5-like RNA polymerase II p300/CBP-associated factor-associated factor 65 kDa subunit 5L	0.0123541	0.197865	FALSE
RNA1	Q91XU3	Pip4k2c	Phosphatidylinositol 5-phosphate 4-kinase type-2 gamma	-0.207528	0.15095	FALSE
RNA1	Q91YE7-2;Q91YE7	Rbm5	RNA-binding protein 5	-0.0708453	0.0600474	FALSE
RNA1	Q91YK2;F7AGW8;D6RDD0	Rrp1b	Ribosomal RNA processing protein 1 homolog B	-0.131582	0.141171	FALSE
RNA1	Q91YM4-2;Q91YM4;E9PUT1	Tbrg4	Protein TBRG4	#N/A	-0.336337	FALSE
RNA1	Q91YQ5	Rpn1	Dolichyl-diphosphooligosaccharide--protein glycosyltransferase subunit 1	0.168385	-0.186525	FALSE
RNA1	Q91YR7;Q91YR7-2	Prpf6	Pre-mRNA-processing factor 6	0.0894982	-0.154956	FALSE
RNA1	Q91YU8	Ppan	Suppressor of SWI4 1 homolog	-0.0565662	0.132379	FALSE
RNA1	Q91Z49;Q91Z49-2;Q91Z49-3;D3Z591	Fyttd1	UAP56-interacting factor	0.0112094	-0.0137129	FALSE
RNA1	Q91ZS8-5;Q91ZS8-3;Q91ZS8-2;Q91ZS8-4;Q91ZS8	Adarb1	Double-stranded RNA-specific editase 1	1.54156	-1.14548	TRUE
RNA1	Q91ZW3;B1AUP9;Q6PGB8;Q6PGB8-2;F6Z6F4	Smarca5	SWI/SNF-related matrix-associated actin-dependent regulator of chromatin subfamily A member 5	0.0687396	-0.16579	FALSE
RNA1	Q920L1	Fads1	Fatty acid desaturase 1	-0.057707	-0.0587584	FALSE
RNA1	Q921F2;E9Q830;Q8R0B4;Q8BLD4;Q6VYI5;Q6VYI4;F8WIJ9	Tardbp	TAR DNA-binding protein 43	-0.0872582	0.0319597	FALSE
RNA1	Q921K2;P11103;P11103-2	Parp1	Poly [ADP-ribose] polymerase 1	-0.285636	0.353549	FALSE
RNA1	Q921L3	Tmco1	Transmembrane and coiled-coil domain-containing protein 1	0.117828	-0.403504	FALSE
RNA1	Q921M3;F8WHW1;Q921M3-2	Sf3b3	Splicing factor 3B subunit 3	0.0563061	-0.0329199	FALSE
RNA1	Q921N6;Q921N6-2	Ddx27	Probable ATP-dependent RNA helicase DDX27	-0.0951884	0.12075	FALSE
RNA1	Q921Q3-2;Q921Q3	Alg1	Chitobiosyldiphosphodolichol beta-mannosyltransferase	0.0274372	#N/A	FALSE
RNA1	Q921Y2	Imp3	U3 small nucleolar ribonucleoprotein protein IMP3	-0.676941	#N/A	FALSE
RNA1	Q922J9-3;Q922J9;Q922J9-4;Q922J9-2;D3Z5W6;D3Z4N9;D3Z072	Far1	Fatty acyl-CoA reductase 1	-0.0714061	0.0473988	FALSE
RNA1	Q922Q8;Q3TF84	Lrrc59	Leucine-rich repeat-containing protein 59	-0.0784418	-0.101583	FALSE
RNA1	Q922U1;E0CYD0;F6T4V0	Prpf3	U4/U6 small nuclear ribonucleoprotein Prp3	0.032383	-0.168788	FALSE
RNA1	Q923D4	Sf3b5	Splicing factor 3B subunit 5	0.00748258	0.0371713	FALSE
RNA1	Q923D5	Wbp11	WW domain-binding protein 11	0.177216	-0.264114	FALSE
RNA1	Q924C1;Q924C1-3;Q924C1-2	Xpo5	Exportin-5	-0.475816	-0.170248	FALSE
RNA1	Q924L1-3;Q924L1-2;Q924L1	Letmd1	LETM1 domain-containing protein 1	0.259905	#N/A	FALSE
RNA1	Q925I1;F8WI53;Q925I1-2	Atad3	ATPase family AAA domain-containing protein 3	0.190299	-0.00161672	FALSE
RNA1	Q99020;Q9D6G1;Q80XR6;Q20BD0	Hnrnpab	Heterogeneous nuclear ribonucleoprotein A/B	-0.197617	0.210015	FALSE
RNA1	Q99J47-2;Q99J47	Dhrs7b	Dehydrogenase/reductase SDR family member 7B	-0.21424	#N/A	FALSE
RNA1	Q99J56	Derl1	Derlin-1	-0.471329	0.0344975	FALSE
RNA1	Q99J95-3;Q99J95-2;Q99J95	Cdk9	Cyclin-dependent kinase 9	#N/A	-0.183359	FALSE
RNA1	Q99JF8;A2BI12;Q99JF8-2;F6RB63	Psip1	PC4 and SFRS1-interacting protein	-0.318884	0.29901	FALSE
RNA1	Q99JR8-2;Q99JR8;G3UXC0	Smarcd2	SWI/SNF-related matrix-associated actin-dependent regulator of chromatin subfamily D member 2	-1.33986	#N/A	FALSE
RNA1	Q99JX7	Nxf1	Nuclear RNA export factor 1	0.0404015	0.10286	FALSE
RNA1	Q99KP6;Q99KP6-2;Q99KP6-3	Prpf19	Pre-mRNA-processing factor 19	-0.0578571	-0.0788836	FALSE
RNA1	Q99L45;E0CXJ3	Eif2s2	Eukaryotic translation initiation factor 2 subunit 2	-1.18308	#N/A	FALSE
RNA1	Q99LF4	Rtcb	tRNA-splicing ligase RtcB homolog	0.00028851	0.0462815	FALSE
RNA1	Q99LM9;D6RGB8	Tada1	Transcriptional adapter 1	0.435735	-1.48952	FALSE
RNA1	Q99LR1;D6RFU2;F7BHM8	Abhd12	Monoacylglycerol lipase ABHD12	-0.147314	0.2444	FALSE
RNA1	Q99LX5	Mmtag2	Multiple myeloma tumor-associated protein 2 homolog	0.204642	-0.153896	FALSE
RNA1	Q99M28;E9PVX3;Q99M28-2	Rnps1	RNA-binding protein with serine-rich domain 1	0.494672	-0.342214	FALSE
RNA1	Q99MN9;E9Q5K5;E9Q1J7;D3YZC1	Pccb	Propionyl-CoA carboxylase beta chain, mitochondrial	-0.245626	0.44159	FALSE
RNA1	Q99MR6-3;Q99MR6-4;Q99MR6-2;Q99MR6	Srrt	Serrate RNA effector molecule homolog	-0.0333776	-0.0291463	FALSE
RNA1	Q99MU3-5;Q99MU3;Q99MU3-2;Q99MU3-4;Q99MU3-3	Adar	Double-stranded RNA-specific adenosine deaminase	1.1445	-0.966602	TRUE
RNA1	Q99PV0;E9Q3K7;B7ZC27	Prpf8	Pre-mRNA-processing-splicing factor 8	0.041243	-0.046474	FALSE
RNA1	Q9CPQ8;F2Z452	Atp5l	ATP synthase subunit g, mitochondrial	-0.308269	#N/A	FALSE
RNA1	Q9CPV7;Q9CPV7-2;Q9CPV7-3;Q9CPV7-4	Zdhhc6	Palmitoyltransferase ZDHHC6	-0.022786	0.0776532	FALSE
RNA1	Q9CQ69	Uqcrq	Cytochrome b-c1 complex subunit 8	-0.132784	0.359071	FALSE
RNA1	Q9CQB5;D3Z3X4	Cisd2	CDGSH iron-sulfur domain-containing protein 2	-0.209678	-0.0932017	FALSE
RNA1	Q9CQC6	Bzw1	Basic leucine zipper and W2 domain-containing protein 1	-0.185507	0.303109	FALSE
RNA1	Q9CQE8		UPF0568 protein C14orf166 homolog	0.000576963	0.0633649	FALSE
RNA1	Q9CQF3	Nudt21	Cleavage and polyadenylation specificity factor subunit 5	-0.0941254	0.0322419	FALSE
RNA1	Q9CQI7;A2CES4	Snrpb2	U2 small nuclear ribonucleoprotein B	-0.113411	-0.332716	FALSE
RNA1	Q9CQJ4;O35730-3;O35730-2;O35730	Rnf2	E3 ubiquitin-protein ligase RING2	-0.0100617	0.112767	FALSE
RNA1	Q9CQS2	Nop10	H/ACA ribonucleoprotein complex subunit 3	-0.185687	-0.0634544	FALSE
RNA1	Q9CQU1;E9Q1H6;Q9WTK5	Mfap1	Microfibrillar-associated protein 1	-0.0268222	0.0833836	FALSE
RNA1	Q9CQU3	Rer1	Protein RER1	-0.242362	0.138552	FALSE
RNA1	Q9CWK0;Q9CR57	Rpl14	60S ribosomal protein L14	-1.04008	-0.0476664	FALSE
RNA1	Q9CR60	Golt1b	Vesicle transport protein GOT1B	0.0326651	-0.231312	FALSE
RNA1	Q9CR62;Q5SX46;Q5SX48	Slc25a11	Mitochondrial 2-oxoglutarate/malate carrier protein	0.0558898	-0.124377	FALSE
RNA1	Q9CR67;Q9CZM3;E0CXY5	Tmem33	Transmembrane protein 33	-0.0130722	0.00748258	FALSE
RNA1	Q9CR78	Msantd3	Myb/SANT-like DNA-binding domain-containing protein 3	0.160533	-0.156708	FALSE
RNA1	Q9CRA4;D3Z458	Msmo1	Methylsterol monooxygenase 1	#N/A	0.233765	FALSE
RNA1	Q9CRB2	Nhp2	H/ACA ribonucleoprotein complex subunit 2	-0.0678632	0.0550568	FALSE
RNA1	Q9CRC0	Vkorc1	Vitamin K epoxide reductase complex subunit 1	-0.030354	0.124063	FALSE
RNA1	Q9CRT8	Xpot	Exportin-T	-0.0139022	#N/A	FALSE
RNA1	Q9CS00	Cactin	Cactin	0.237074	0.164529	FALSE
RNA1	Q9CSN1	Snw1	SNW domain-containing protein 1	-0.115347	-0.0217604	FALSE
RNA1	Q9CU62	Smc1a	Structural maintenance of chromosomes protein 1A	#N/A	-0.424204	FALSE
RNA1	Q9CWZ3-2;Q9CWZ3	Rbm8a	RNA-binding protein 8A	0.0216219	0.0909889	FALSE
RNA1	Q9CX86	Hnrnpa0	Heterogeneous nuclear ribonucleoprotein A0	-0.11915	-0.0538231	FALSE
RNA1	Q9CXG3;D6RJ77	Ppil4	Peptidyl-prolyl cis-trans isomerase-like 4	0.0124972	0.136848	FALSE
RNA1	Q9CXK8;E9Q109	Nip7	60S ribosome subunit biogenesis protein NIP7 homolog	-1.20906	1.08127	FALSE
RNA1	Q9CXY6	Ilf2	Interleukin enhancer-binding factor 2	0.0750534	-0.109686	FALSE
RNA1	Q9CY27;G3UWE1;Q52L67	Tecr	Very-long-chain enoyl-CoA reductase	-0.1446	-0.0260729	FALSE
RNA1	Q9CY46;Q9QXA5;D3YTP8	Lsm4	U6 snRNA-associated Sm-like protein LSm4	0.00532812	-0.0321526	FALSE
RNA1	Q9CY58-2;Q9CY58;Q9CY58-4;Q9CY58-3	Serbp1	Plasminogen activator inhibitor 1 RNA-binding protein	0.202762	-0.129418	FALSE
RNA1	Q9CYH6	Rrs1	Ribosome biogenesis regulatory protein homolog	0.0927487	0.198243	FALSE
RNA1	Q9CYI4;Q9CYI4-2;D3Z765;D3YZ82;D6REI1;D6RGP6;F6QU81	Luc7l	Putative RNA-binding protein Luc7-like 1	-0.042858	0.0740944	FALSE
RNA1	Q9CYX7	Rrp15	RRP15-like protein	-0.0909412	0.328951	FALSE
RNA1	Q9CZ91	Srfbp1	Serum response factor-binding protein 1	-0.336409	-0.0341308	FALSE
RNA1	Q9CZU3	Skiv2l2	Superkiller viralicidic activity 2-like 2	-0.0516832	2.39094	FALSE
RNA1	Q9CZX8;D3YUG3;F8VQH5;F6Q5Z8;D3Z5R8;D3Z722;D3YUT3;F8VQL3	Rps19	40S ribosomal protein S19	-0.309949	0.466444	FALSE
RNA1	Q9D0B0;F6RTE1	Srsf9	Serine/arginine-rich splicing factor 9	0.181929	-0.000851441	FALSE
RNA1	Q9D0D4	Dimt1	Probable dimethyladenosine transferase	-0.169793	0.625364	FALSE
RNA1	Q9D0E1-2;Q9D0E1;B8JK33;B8JK32;E9Q0P7;F6W322;F7C9U3;G3X924;Q91VC4	Hnrnpm	Heterogeneous nuclear ribonucleoprotein M	0.0354832	-0.0164828	FALSE
RNA1	Q9D0F6;D3Z1Y6	Rfc5	Replication factor C subunit 5	0.179766	-0.206878	FALSE
RNA1	Q9D0M3-2;Q9D0M3	Cyc1	Cytochrome c1, heme protein, mitochondrial	-0.0609691	0.166201	FALSE
RNA1	Q9D0R4;Q5SVX2	Ddx56	Probable ATP-dependent RNA helicase DDX56	-0.104418	0.0263043	FALSE
RNA1	Q9D0T1;E9PZS4	Nhp2l1	NHP2-like protein 1;NHP2-like protein 1, N-terminally processed	0.0384362	-0.0306045	FALSE
RNA1	Q9D0W5	Ppil1	Peptidyl-prolyl cis-trans isomerase-like 1	0.237074	0.135666	FALSE
RNA1	Q9D168	Ints12	Integrator complex subunit 12	-0.183687	-0.0642687	FALSE
RNA1	Q9D1C9;D3YU43;E9QAX0;E9PYF0;F6VVA3	Rrp7a	Ribosomal RNA-processing protein 7 homolog A	-0.521556	0.557386	FALSE
RNA1	Q9D287;D6RGA5	Bcas2	Pre-mRNA-splicing factor SPF27	0.0972062	0.220454	FALSE
RNA1	Q9D2V8;D6RI23;D3YYM9;D3YWD5	Mfsd10	Major facilitator superfamily domain-containing protein 10	#N/A	0.722903	FALSE
RNA1	Q9D361;Q9D361-2;Q9D361-3	Snrnp48	U11/U12 small nuclear ribonucleoprotein 48 kDa protein	0.210264	-0.0346331	FALSE
RNA1	Q9D3B1	Ptplb	Very-long-chain (3R)-3-hydroxyacyl-CoA dehydratase 2	#N/A	0.0176369	FALSE
RNA1	Q9D554	Sf3a3	Splicing factor 3A subunit 3	0.256044	0.0787464	FALSE
RNA1	Q9D6K9;Q9D6K9-2	Cers5	Ceramide synthase 5	0.00547185	0.00216242	FALSE
RNA1	Q9D6M3;E9PV90;E9PY45;E9Q6M6;E9Q579;F6UUQ1;Q9DB41-2;Q9DB41	Slc25a22	Mitochondrial glutamate carrier 1	0.180657	-0.00394394	FALSE
RNA1	Q9D6Z1;E0CXZ0;A2APD7;F6USW7;F7CHQ7;F7CHP9;F6U250;F6V095	Nop56	Nucleolar protein 56	-0.0487405	0.0404015	FALSE
RNA1	Q9D883;G3UW94;E9Q809;F8WH71;F7D8X7	U2af1	Splicing factor U2AF 35 kDa subunit	0.072586	0.010923	FALSE
RNA1	Q9D8E6	Rpl4	60S ribosomal protein L4	-0.0494868	0.0353424	FALSE
RNA1	Q9D9F1;Q9D8M4	1700084J12Rik	60S ribosomal protein L7-like 1	-0.291945	#N/A	FALSE
RNA1	Q9D8N0	Eef1g	Elongation factor 1-gamma	-0.294562	0.69813	FALSE
RNA1	Q9D8U2;F6ZNF8	Tmem41a	Transmembrane protein 41A	-0.264478	#N/A	FALSE
RNA1	Q9D903;A2ACZ1	Ebna1bp2	Probable rRNA-processing protein EBP2	-0.0635147	0.19497	FALSE
RNA1	Q9D937	1810009A15Rik		#N/A	-0.484893	FALSE
RNA1	Q9DA08	Ccdc101	SAGA-associated factor 29 homolog	0.258097	#N/A	FALSE
RNA1	Q9DA19;Q9DA19-3	Cir1	Corepressor interacting with RBPJ 1	#N/A	-0.238119	FALSE
RNA1	Q9DAW6	Prpf4	U4/U6 small nuclear ribonucleoprotein Prp4	-0.045357	-0.0784723	FALSE
RNA1	Q9DB96	Ngdn	Neuroguidin	-0.00340878	#N/A	FALSE
RNA1	Q9DBD5;Q9D4T3	Pelp1	Proline-, glutamic acid- and leucine-rich protein 1	0.294312	#N/A	FALSE
RNA1	Q9DBE8;F6RBY3	Alg2	Alpha-1,3/1,6-mannosyltransferase ALG2	0.335598	-0.633613	FALSE
RNA1	Q9DBE9	Ftsj3	pre-rRNA processing protein FTSJ3	#N/A	0.353888	FALSE
RNA1	Q9DBF7;Q9DBF7-3;A2A6F5;F7BY36;Q9DBF7-2	Cwc25	Pre-mRNA-splicing factor CWC25 homolog	-0.136585	0.103128	FALSE
RNA1	Q9DBR0	Akap8	A-kinase anchor protein 8	0.174279	-0.0576769	FALSE
RNA1	Q9DBR1-2;Q9DBR1	Xrn2	5-3 exoribonuclease 2	-0.107104	-0.113068	FALSE
RNA1	Q9DBY8	Nvl	Nuclear valosin-containing protein-like	0.0743684	-0.161379	FALSE
RNA1	Q9DC16;F6SLP4	Ergic1	Endoplasmic reticulum-Golgi intermediate compartment protein 1	0.0199154	-0.0305161	FALSE
RNA1	Q9DC23	Dnajc10	DnaJ homolog subfamily C member 10	0.118493	0.181039	FALSE
RNA1	Q9DC48;Q6P8J8	Cdc40	Pre-mRNA-processing factor 17	-0.114269	0.133037	FALSE
RNA1	Q9DCA5;F6WEP7;E9Q2V8;F6QAG4	Brix1	Ribosome biogenesis protein BRX1 homolog	-0.0724524	0.347779	FALSE
RNA1	Q9DCD2;F6TM12	Xab2	Pre-mRNA-splicing factor SYF1	-0.0899735	#N/A	FALSE
RNA1	Q9EP69	Sacm1l	Phosphatidylinositide phosphatase SAC1	-0.135016	0.0993625	FALSE
RNA1	Q9EP97	Senp3	Sentrin-specific protease 3	0.0308304	0.378955	FALSE
RNA1	Q9EPL8	Ipo7	Importin-7	-0.0350174	-0.0281456	FALSE
RNA1	Q9EPU4	Cpsf1	Cleavage and polyadenylation specificity factor subunit 1	-0.00114018	0.0709388	FALSE
RNA1	Q9EQ06-2;Q9EQ06;A8Y5N4;A8Y5N5;Q8VCR2-2;Q8VCR2;A8Y5N6	Hsd17b11	Estradiol 17-beta-dehydrogenase 11;17-beta-hydroxysteroid dehydrogenase 13	0.209266	#N/A	FALSE
RNA1	Q9ERA6;D3YWC8	Tfip11	Tuftelin-interacting protein 11	0.00028851	0.088413	FALSE
RNA1	Q9ERD7	Tubb3	Tubulin beta-3 chain	-0.108379	-0.175208	FALSE
RNA1	Q9ERK4;E9Q1T9;F6ZEW4;E9QAX7;F7D1H9	Cse1l	Exportin-2	-0.123088	0.0590783	FALSE
RNA1	Q9ERU9	Ranbp2	E3 SUMO-protein ligase RanBP2	0.147046	0.107152	FALSE
RNA1	Q9ESJ0;G3UX04	Xpo4	Exportin-4	0.0870554	-0.0573466	FALSE
RNA1	Q9ESW4;Q9ESW4-2	Agk	Acylglycerol kinase, mitochondrial	0.00662118	0.522558	FALSE
RNA1	Q9ESX5;B7ZCL7;F6YUI5;A2AN81;F6S1S5	Dkc1	H/ACA ribonucleoprotein complex subunit 4	-0.0794933	0.0655723	FALSE
RNA1	Q9ET30;Q8C6F5;Q3UH23	Tm9sf3	Transmembrane 9 superfamily member 3	#N/A	0.288536	FALSE
RNA1	Q9JHU4	Dync1h1	Cytoplasmic dynein 1 heavy chain 1	0.232538	-0.398589	FALSE
RNA1	Q9JI13-2;Q9JI13	Utp3	Something about silencing protein 10	-0.445873	#N/A	FALSE
RNA1	Q9JIK5	Ddx21	Nucleolar RNA helicase 2	-0.488066	0.399445	FALSE
RNA1	Q9JIX0	Eny2	Transcription and mRNA export factor ENY2	-0.111399	-0.13435	FALSE
RNA1	Q9JJF3	No66	Bifunctional lysine-specific demethylase and histidyl-hydroxylase NO66	0.0415234	-0.00911773	FALSE
RNA1	Q9JJT0	Rcl1	RNA 3-terminal phosphate cyclase-like protein	-0.486469	0.145873	FALSE
RNA1	Q9JKN1	Slc30a7	Zinc transporter 7	#N/A	0.185486	FALSE
RNA1	Q9JKW0	Arl6ip1	ADP-ribosylation factor-like protein 6-interacting protein 1	#N/A	-0.130555	FALSE
RNA1	Q9JKX4;Q9JKX4-3;Q9JKX4-2	Aatf	Protein AATF	-0.20229	-0.116551	FALSE
RNA1	Q9JMG7;Q9JMG7-2	Hdgfrp3	Hepatoma-derived growth factor-related protein 3	-0.180217	0.0576929	FALSE
RNA1	Q9QUJ7-2;Q9QUJ7	Acsl4	Long-chain-fatty-acid--CoA ligase 4	-0.0984438	-0.0756112	FALSE
RNA1	Q9QWH1-2;Q9QWH1	Phc2	Polyhomeotic-like protein 2	#N/A	-0.120169	FALSE
RNA1	Q9QX47-3;Q9QX47;Q9QX47-4;Q9QX47-2;F7CU80;Q8BM30	Son	Protein SON	0.421156	-0.357622	FALSE
RNA1	Q9QXK7	Cpsf3	Cleavage and polyadenylation specificity factor subunit 3	-0.0891139	0.117429	FALSE
RNA1	Q9R1R9;Q9R1R8;Q9QYF1	Rdh11	Retinol dehydrogenase 11	0.0953168	-0.300537	FALSE
RNA1	Q9QYL7	Abt1	Activator of basal transcription 1	-0.118508	-0.0850835	FALSE
RNA1	Q9QZV9;Q3UNA4;Q3UNA4-2	Nxt1	NTF2-related export protein 1;NTF2-related export protein 2	-0.17612	#N/A	FALSE
RNA1	Q9R190;F8WHY8;E9PX23;Q8K4B0	Mta2	Metastasis-associated protein MTA2	-0.0290286	-0.0495913	FALSE
RNA1	Q9R1C7;Q9R1C7-2;A2AQW6;Q80W14-2	Prpf40a	Pre-mRNA-processing factor 40 homolog A	0.792189	-0.548185	FALSE
RNA1	Q9R226	Khdrbs3	KH domain-containing, RNA-binding, signal transduction-associated protein 3	-0.215144	#N/A	FALSE
RNA1	Q9WTM5;D3YXQ8	Ruvbl2	RuvB-like 2	-0.0550966	-0.188167	FALSE
RNA1	Q9WTX5;E9PUV4	Skp1	S-phase kinase-associated protein 1	-0.209695	0.357496	FALSE
RNA1	Q9WUK4	Rfc2	Replication factor C subunit 2	0.0326651	-0.00953883	FALSE
RNA1	Q9WUV0;D3Z0X3	Orc5	Origin recognition complex subunit 5	-0.0302214	-0.0160597	FALSE
RNA1	Q9WV02;A2AFI3;Q9WV02-2;A2AFI4	Rbmx	RNA-binding motif protein, X chromosome;RNA-binding motif protein, X chromosome, N-terminally processed	0.185613	-0.0826217	FALSE
RNA1	Q9WV70	Noc2l	Nucleolar complex protein 2 homolog	0.0182069	0.0716254	FALSE
RNA1	Q9WVA3	Bub3	Mitotic checkpoint protein BUB3	-0.124078	#N/A	FALSE
RNA1	Q9Z0H3-2;Q9Z0H3;F6U415	Smarcb1	SWI/SNF-related matrix-associated actin-dependent regulator of chromatin subfamily B member 1	-0.0541227	1.15898	FALSE
RNA1	Q9Z0N1;Q9Z0N2;A2AAW9	Eif2s3x	Eukaryotic translation initiation factor 2 subunit 3, X-linked;Eukaryotic translation initiation factor 2 subunit 3, Y-linked	-0.453874	0.326422	FALSE
RNA1	Q9Z127;Q8BGK6-2;Q8BGK6	Slc7a5	Large neutral amino acids transporter small subunit 1	0.135929	#N/A	FALSE
RNA1	Q9Z1M8	Ik	Protein Red	-0.0942178	0.0071955	FALSE
RNA1	Q9Z1X2;G3UYQ3;Q9Z1X2-2	Ptdss2	Phosphatidylserine synthase 2	-0.116113	#N/A	FALSE
RNA1	Q9Z1X4-3;Q9Z1X4;F6UW33;Q9Z1X4-2;Q45VK5	Ilf3	Interleukin enhancer-binding factor 3	0.12446	-0.111087	FALSE
RNA1	Q9Z277;Q9Z277-2	Baz1b	Tyrosine-protein kinase BAZ1B	0.0184917	0.0282862	FALSE
RNA1	Q9Z2D6;Q9Z2D6-2;D3YY81;D3Z7U4	Mecp2	Methyl-CpG-binding protein 2	-0.303508	0.145743	FALSE
RNA1	Q9Z2E1;Q9Z2E1-2;F8WGB1	Mbd2	Methyl-CpG-binding domain protein 2	0.00590296	#N/A	FALSE
RNA1	Q9Z2I0	Letm1	LETM1 and EF-hand domain-containing protein 1, mitochondrial	0.292428	#N/A	FALSE
RNA1	Q9Z2N8;D3YVN1;F8WI57;Q99MR0	Actl6a	Actin-like protein 6A	0.101247	-0.120341	FALSE
RNA1	Q9Z2X1-2;Q9Z2X1	Hnrnpf	Heterogeneous nuclear ribonucleoprotein F;Heterogeneous nuclear ribonucleoprotein F, N-terminally processed	0.108625	-0.234228	FALSE
RNA1	Q9Z315	Sart1	U4/U6.U5 tri-snRNP-associated protein 1	0.0571383	-0.0821177	FALSE
RNA10	A0JP43-3;A0JP43;A0JP43-2	Efcab5	EF-hand calcium-binding domain-containing protein 5	-0.0710423	#N/A	FALSE
RNA10	F6ZF21;A2A4P0;A2A4N9	Dhx8	ATP-dependent RNA helicase DHX8	0.0756011	0.0216219	FALSE
RNA10	A2A6A1	Gpatch8	G patch domain-containing protein 8	0.352646	-0.391399	FALSE
RNA10	A2A8U2-3;A2A8U2;E9Q2H6;E9Q7X5;A2A8U2-2	Tmem201	Transmembrane protein 201	0.0843364	0.0963968	FALSE
RNA10	A2ABV1;Q80TJ7;Q80TJ7-3;Q80TJ7-2;F7BTQ5	Phf8	Histone lysine demethylase PHF8	-0.0390584	-0.713947	FALSE
RNA10	A2ACG7;Q3U505;Q9DBG6	Rpn2	Dolichyl-diphosphooligosaccharide--protein glycosyltransferase subunit 2	-0.309842	-0.0835234	FALSE
RNA10	A2AEB5;A2AEB4;A2AEB3;E9PZV9;Q9R0Q4	Morf4l2	Mortality factor 4-like protein 2	#N/A	-0.0851753	FALSE
RNA10	A2AFI6	Gm364		-0.203685	#N/A	FALSE
RNA10	A2AFJ1;Q60973;A2AFI9;F6U539;F6ZLC6	Rbbp7	Histone-binding protein RBBP7	-0.231261	0.0243197	FALSE
RNA10	A2AG58;A2AG58-2;A2AG55		Uncharacterized protein CXorf23 homolog	0.229711	-0.361917	FALSE
RNA10	A2AGT5-2;A2AGT5-3;A2AGT5	Ckap5	Cytoskeleton-associated protein 5	-0.471389	0.0482362	FALSE
RNA10	A2AH85;O08810;G3UZ34;G3UXK8;G3UZ25;P58252	Eftud2	116 kDa U5 small nuclear ribonucleoprotein component	0.0519985	0.0352016	FALSE
RNA10	E9PZY8;A2AIV2;A2AIV2-2	1110037F02Rik	Protein virilizer homolog	-0.0700727	0.0270125	FALSE
RNA10	A2AJ72;Q3TIX6;A2AJ71;F6S444;F7AM43	Fubp3		-0.110355	-0.2316	FALSE
RNA10	A2AJI1;A8Y5P4;A2AJI0-2;A2AJI0;F6WF36	Map7d1	MAP7 domain-containing protein 1	0.0913952	-0.0133051	FALSE
RNA10	A2AJK6-3;A2AJK6	Chd7	Chromodomain-helicase-DNA-binding protein 7	-0.0365851	-0.104542	FALSE
RNA10	A2AJT3;A2AJT5;A2AJT4	Pnisr	Arginine/serine-rich protein PNISR	0.0683269	#N/A	FALSE
RNA10	A2AKV1;A2AKV2;A2AKV3;Q8C2Q8;A2AKU9;Q91VR2;A2AKV0	Atp5c1	ATP synthase subunit gamma;ATP synthase subunit gamma, mitochondrial	-0.0445086	-0.261639	FALSE
RNA10	A2AL12;Q8BG05;F8VPW0;A2AL13	Hnrnpa3	Heterogeneous nuclear ribonucleoprotein A3	-0.345601	0.0392788	FALSE
RNA10	Q8CBM2;E9Q6M2;A2AL85;Q8BSY0	Asph	Aspartyl/asparaginyl beta-hydroxylase	#N/A	0.561693	FALSE
RNA10	A2ALB2;Q6PAQ4;A2ALB1	Rexo4	RNA exonuclease 4	-0.244309	0.187261	FALSE
RNA10	Q61335;A2ALM8	Bcap31	B-cell receptor-associated protein 31	-0.14299	0.0641931	FALSE
RNA10	A2AMQ5;Q99L43;Q6PBC0;F6S4G2	Cds2	Phosphatidate cytidylyltransferase;Phosphatidate cytidylyltransferase 2	-0.582426	-0.147474	FALSE
RNA10	A2ANY6;REV__Q04690-4;REV__E9QKP4;REV__Q04690-3;REV__E9QK33;REV__Q04690-2;REV__Q04690	Mdn1	Midasin	0.11023	-0.114363	FALSE
RNA10	A2AP78;G5E920;O54879	Hmgb3	High mobility group protein B3	#N/A	-0.0663065	FALSE
RNA10	A2AQA7;Q8CFQ3	Aqr	Intron-binding protein aquarius	0.243791	-0.315828	FALSE
RNA10	A2AR02;A2AR01	Ppig	Peptidyl-prolyl cis-trans isomerase G;Peptidyl-prolyl cis-trans isomerase	0.103665	-0.282018	FALSE
RNA10	A2ASL8;Q7TQ95;A2ASM0	Lnp	Protein lunapark	#N/A	0.00676478	FALSE
RNA10	A2ASY0;Q5HZG4;Q5HZG4-2	Taf3	Transcription initiation factor TFIID subunit 3	#N/A	-0.0300004	FALSE
RNA10	A2AUM6;P16254	Srp14	Signal recognition particle 14 kDa protein;Signal recognition particle 14 kDa protein, N-terminally processed	0.436162	#N/A	FALSE
RNA10	A2AW05;F8WGL8;Q08943;Q08943-2	Ssrp1	FACT complex subunit SSRP1	-0.0278367	#N/A	FALSE
RNA10	A2AWT5;P25976;A2AWT6;A2AWT7;P25976-2;E9Q4A8;G3UZW9	Ubtf	Nucleolar transcription factor 1	0.38648	-0.365593	FALSE
RNA10	A2BE28-2;A2BE28	Las1l	Ribosomal biogenesis protein LAS1L	0.0746424	-0.0220387	FALSE
RNA10	A2BGI8;Q9D868-2;A2BGI9;Q9D868	Ppih	Peptidyl-prolyl cis-trans isomerase;Peptidyl-prolyl cis-trans isomerase H	-0.706512	-0.00788419	FALSE
RNA10	E9QAQ7;A2BH40;A2BH40-4;A2BH40-2;A2BH40-3;E9QA30;P10107	Arid1a	AT-rich interactive domain-containing protein 1A	-0.231735	#N/A	FALSE
RNA10	A2CG76;Q9Z148-2;Q9Z148-3;Q9Z148;A2CG77	Ehmt2	Histone-lysine N-methyltransferase EHMT2	0.110096	0.0143553	FALSE
RNA10	A6H619-2;A6H619;F7ANA1;F6WXS6	Phrf1	PHD and RING finger domain-containing protein 1	0.203389	-0.0200771	FALSE
RNA10	A6X8Z3;Q5SF07-2;Q5SF07	Igf2bp2	Insulin-like growth factor 2 mRNA-binding protein 2	0.353775	-0.404363	FALSE
RNA10	E9QLT2;B0V2M3;Q99PP2;G3X980;B8JJA0;Q99PP2-2	Zfp318	Zinc finger protein 318	0.827006	0.0950467	FALSE
RNA10	B1ARA5;P61255;B1ARA3;D3Z3Q9	Rpl26	60S ribosomal protein L26	#N/A	0.0927487	FALSE
RNA10	B1AT03;Q3UC82;Q80ZH7;P97386-2;P97386;Q3TJN5;G3UYI8;Q3U0I5	Lig3	DNA ligase;DNA ligase 3	-0.228841	#N/A	FALSE
RNA10	Q8C5J1;B1AV77;B1ATI0;P47740	Aldh3a2	Aldehyde dehydrogenase;Fatty aldehyde dehydrogenase	-0.375403	#N/A	FALSE
RNA10	B1AVB4;E9Q796;B1AVB5;B1AVB3;Q99MW4;E9Q795;B1AVB1;B1AVB2	Scml2		-0.452136	0.312317	FALSE
RNA10	B1AX39-3;B1AX39	Zcchc7	Zinc finger CCHC domain-containing protein 7	0.0683269	#N/A	FALSE
RNA10	B1AYU7;Q8C5N3-2;Q8C5N3;B1AYU4;A2AK44;A2AK42;B1AYU8;B1AYU9	Cwc22;Gm13695	Pre-mRNA-splicing factor CWC22 homolog	-0.015695	0.121546	FALSE
RNA10	B1Q2W7;D3YZK4;Q80UV9-3;Q80UV9;Q80UV9-2	Taf1	Transcription initiation factor TFIID subunit 1	-0.487217	0.190931	FALSE
RNA10	B2RQC2	Usp42	Ubiquitin carboxyl-terminal hydrolase 42	0.412944	-0.385055	FALSE
RNA10	B2RQG2;E9PXX1	Phf3		-0.287677	-0.0121407	FALSE
RNA10	B2RY56-2;B2RY56;B2RY56-3	Rbm25	RNA-binding protein 25	0.106616	-0.0358602	FALSE
RNA10	B7ZBW3;P62631	Eef1a2	Elongation factor 1-alpha 2	-0.122931	-0.199885	FALSE
RNA10	B7ZC19;Q8BXQ2	Pigt	GPI transamidase component PIG-T	#N/A	-0.671026	FALSE
RNA10	B8JK50;Q8VBW5-4;Q8VBW5-2;Q8VBW5-3;Q8VBW5	Bbx	HMG box transcription factor BBX	#N/A	-0.148993	FALSE
RNA10	E9Q087;E9PXW9;Q08369;B9EHF7;Q3UYJ1	Gata4	Transcription factor GATA-4	0.152897	0.0268709	FALSE
RNA10	B9EHX4;Q62388;D3Z0Q2;F6UXV2	Atm	Serine-protein kinase ATM	-0.0447765	0.181293	FALSE
RNA10	B9EJX5;Q8C176	Taf2	Transcription initiation factor TFIID subunit 2	-0.242413	#N/A	FALSE
RNA10	C7G3P2;Q61136	Prpf4b	Serine/threonine-protein kinase PRP4 homolog	0.278698	-0.120388	FALSE
RNA10	D3YTQ3;F6VQH5;Q9Z130	Hnrnpdl	Heterogeneous nuclear ribonucleoprotein D-like	0.0727232	-0.0573767	FALSE
RNA10	D3YU45;D3Z5J9;D3Z5J8;D3Z1D6;D3YWP3;P62751;D3YU46;F8WH61	Rpl23a	60S ribosomal protein L23a	-0.927853	-0.102109	FALSE
RNA10	D3YUQ9;E9QN08;Q80T06;P57776;D3Z7N2;D3YZT9;Q91VK2;P57776-2;P57776-3;F6ZFU0;D3YY68	Eef1d	Elongation factor 1-delta	-0.255959	-0.143229	FALSE
RNA10	D3Z3R0;D3YXT4;D3YVE6;F6TJZ4;P12970;F6YI27;D3YU93;F6U2H0;F6ZVW4;F6TIC7;F6SSI5;F6VBB8	Rpl7a	60S ribosomal protein L7a	0.0170667	-0.0538231	FALSE
RNA10	D3Z659;F6YTZ4;E9PV46;D3YWA0;P25444;E9Q1N8;D3YVC1;D3YWJ3;D3Z536	Gm6576;Rps2;Gm18025	40S ribosomal protein S2	-0.415634	-0.0953579	FALSE
RNA10	D3YWC2;D3Z6F1;Q9JM93	Arl6ip4	ADP-ribosylation factor-like protein 6-interacting protein 4	0.626766	-0.804602	FALSE
RNA10	D3YWS8;D3YXV8;Q8CBY3;D3Z042;D3YY84;Q8CBY3-3	Leng8	Leukocyte receptor cluster member 8 homolog	0.108089	0.0425043	FALSE
RNA10	D3YWT1;D3Z3N4	Hnrnph3		0.704429	0.213005	FALSE
RNA10	D3YWX2;F6YTL8;E9Q803;Q9R0I7;E9QAW2	Ylpm1	YLP motif-containing protein 1	0.180021	-0.134588	FALSE
RNA10	D3Z6N6;D3YX41;P62754	Rps6	40S ribosomal protein S6	-0.461065	-0.111508	FALSE
RNA10	D3YX57;Q8K368	Fanci	Fanconi anemia group I protein homolog	#N/A	-0.193057	FALSE
RNA10	D3YXG3;P62852	Rps25	40S ribosomal protein S25	#N/A	-0.0179867	FALSE
RNA10	D3YXK2;E9PZM6	Safb	Scaffold attachment factor B1	-0.0112535	0.0130692	FALSE
RNA10	D3YYA0;E9PU93;Q91X20	Ash2l	Set1/Ash2 histone methyltransferase complex subunit ASH2	-0.0937713	-0.300875	FALSE
RNA10	D3YYT1;Q922P9	Glyr1	Putative oxidoreductase GLYR1	-0.170962	0.110096	FALSE
RNA10	D3YYW8;Q91V81;Q91V81-2	Rbm42	RNA-binding protein 42	-0.273988	0.40806	FALSE
RNA10	E9QM06;D3YZ08;O35144-2;O35144;F6VIR4;F8WGS9	Terf2	Telomeric repeat-binding factor 2	-0.302546	-0.773565	FALSE
RNA10	D3YZ09;G5E8M6;Q9CY66-3;Q9CY66-2;Q9CY66;F6SL78	Gar1	H/ACA ribonucleoprotein complex subunit 1	0.0601858	-0.0983202	FALSE
RNA10	D3YZR1;Q9JHE7;D3Z6S3;D3YYU6	Tssc4	Protein TSSC4	0.35682	0.269033	FALSE
RNA10	D3Z0K6	Rsbn1l		0.0661236	0.0209111	FALSE
RNA10	D3Z0M4;E9PXK7;D6RFQ2;Q9Z210	Pex11b	Peroxisomal membrane protein 11B	#N/A	0.197488	FALSE
RNA10	D3Z0M9	Ddx23		0.252658	-0.212852	FALSE
RNA10	D3Z0T0;Q62311;D3Z4X5;D3Z5H6	Taf6	Transcription initiation factor TFIID subunit 6	-0.291716	0.124593	FALSE
RNA10	F6ZBR8;D3Z195;E9QNI7;O88286-3;G5E8J8;E9QLK4;O88286-2;O88286	Wiz	Protein Wiz	-0.193717	0.0855606	FALSE
RNA10	E9Q7L3;D3Z1W6;E9Q7L2;D3Z1N4;E9Q4Y5;F8VQD1;Q8BSQ9-2;Q8BSQ9;D3YYF2;D3Z3R4;F6THL5;D6RIL0;D6RI94;Q9D7L7	Pbrm1	Protein polybromo-1	-0.111882	0.0309716	FALSE
RNA10	D3Z1X8;Q3UNN4;P97496-2;P97496;Q3UZD0	Smarcc1	SWI/SNF complex subunit SMARCC1	-0.00592721	0.0623981	FALSE
RNA10	E9PZB3;E9PYL9;D3Z3K1;Q9CXW4;A2BH06;D3YW69	Gm5093;Gm10036	60S ribosomal protein L11	#N/A	-0.348941	FALSE
RNA10	D3Z3R9;F8WGT2;Q8BRG8-3;Q8BRG8-2;Q8BRG8;Q8C214	Tmem209	Transmembrane protein 209	-0.478587	-0.121063	FALSE
RNA10	D3Z3T5;P49586;Q811Q9-2;Q811Q9	Pcyt1a	Choline-phosphate cytidylyltransferase A;Choline-phosphate cytidylyltransferase B	-0.396308	#N/A	FALSE
RNA10	D3Z3X4;Q9CQB5	Cisd2	CDGSH iron-sulfur domain-containing protein 2	-0.449513	0.0328061	FALSE
RNA10	D3Z4I7;E9PUX4;P47911	Gm5428	60S ribosomal protein L6	0.31545	-0.179286	FALSE
RNA10	D3Z4J0;Q9DB20;F7D3P8	Atp5o	ATP synthase subunit O, mitochondrial	-0.027322	0.299479	FALSE
RNA10	D3Z4U0;D3Z4T9;Q9R020;E9PUD0;Q9R020-2	Zranb2	Zinc finger Ran-binding domain-containing protein 2	#N/A	-0.31122	FALSE
RNA10	D3Z4V1;Q922V4;F8WI31	Plrg1	Pleiotropic regulator 1	0.0574156	0.0828388	FALSE
RNA10	D3Z4V2;D3Z3F1;Q9D824-4;Q9D824;Q9D824-3;Q9D824-2;D3Z619	Fip1l1	Pre-mRNA 3-end-processing factor FIP1	0.0106366	0.0409625	FALSE
RNA10	D3Z6C3;P97351;D3Z7W7	Rps3a	40S ribosomal protein S3a	-0.206978	0.00604663	FALSE
RNA10	D3Z6F5;Q03265	Atp5a1	ATP synthase subunit alpha;ATP synthase subunit alpha, mitochondrial	0.00028851	-0.010643	FALSE
RNA10	E9QP28;D3Z6J9;P14115;D3YZN6	Rpl27a	60S ribosomal protein L27a	0.383939	0.344374	FALSE
RNA10	D3Z780;Q61749;Q61749-2;F7CPG6	Eif2b4	Translation initiation factor eIF-2B subunit delta	1.00043	-0.448824	FALSE
RNA10	D3Z7I0;Q8BL74	Gtf3c2	General transcription factor 3C polypeptide 2	-0.172311	0.199248	FALSE
RNA10	D3Z7M5;Q9CPT5	Nop16	Nucleolar protein 16	#N/A	-0.24354	FALSE
RNA10	D6RI20;Q9CR20	Hdhd2	Immediate early response 3-interacting protein 1	#N/A	0.259182	FALSE
RNA10	E0CX20;Q6PGH1	Bud31	Protein BUD31 homolog	#N/A	-0.11143	FALSE
RNA10	E0CXT7;B2LVG5;B2LVG6;F7B6Z5;F8WHF1;Q8BQZ5;Q8BQZ5-3;Q8BQZ5-2	Cpsf4	Cleavage and polyadenylation specificity factor subunit 4	-0.0316217	-0.0542425	FALSE
RNA10	E0CY81;Q62511-2;Q62511	Zfp91	E3 ubiquitin-protein ligase ZFP91	-0.308198	#N/A	FALSE
RNA10	E0CYH0;Q9ER69;F7CCI4;Q9ER69-2;E0CZF5;F7AUU6	Wtap	Pre-mRNA-splicing regulator WTAP	-0.0776499	0.144046	FALSE
RNA10	E9PU96;Q571H0;Q571H0-2	Urb1	Nucleolar pre-ribosomal-associated protein 1	-0.122743	0.214498	FALSE
RNA10	E9PUC2;Q9CZW4	Acsl3	Long-chain-fatty-acid--CoA ligase 3	-0.110122	#N/A	FALSE
RNA10	E9PUI2;Q8BU03	Pwp2	Periodic tryptophan protein 2 homolog	0.171463	#N/A	FALSE
RNA10	E9PUT3;Q3U1G5	Isg20l2	Interferon-stimulated 20 kDa exonuclease-like 2	-0.146084	0.428893	FALSE
RNA10	E9PUX0;Q80WJ7;F6ZQL0;F6QHD1;F6QFT1	Mtdh	Protein LYRIC	-0.552156	0.103934	FALSE
RNA10	E9Q5Y2;E9PUZ3;E9Q1I7;Q8BGJ9;E9Q5J3;E9PXR5;E9PWA1;E9Q3S9	U2af1l4	Splicing factor U2AF 26 kDa subunit	#N/A	-0.105442	FALSE
RNA10	F8WI35;E9PV77;P84244;P84228;P68433;E0CZ27;E0CYN1;E0CYR7;E9PZA5	H3f3a;Hist1h3b	Histone H3;Histone H3.3;Histone H3.2;Histone H3.1	0.0923428	0.00748258	FALSE
RNA10	E9PVA2;Q9DB85	Rrp8	Ribosomal RNA-processing protein 8	-0.187066	0.129745	FALSE
RNA10	E9PVA8;E9Q005;Q6NV94;Q8BIX2	Gcn1l1		-0.0864461	0.072586	FALSE
RNA10	E9PVR1;F8WJD4;Q80X82;E9Q661;F6UJ99;D3Z2M2;E9Q937	Sympk	Symplekin	-0.141844	0.0519985	FALSE
RNA10	E9PVX6	Mki67		-0.126754	-0.0494271	FALSE
RNA10	Q99LA2;E9PW12;Q9JMD0;B1AQG7;Q8CCB2	Znf207	BUB3-interacting and GLEBS motif-containing protein ZNF207	-0.314087	#N/A	FALSE
RNA10	E9PW20;Q9CY57-5;Q9CY57-4;Q9CY57-3;Q9CY57-2;Q9CY57;D3YZA1;D3Z7T7	Chtop	Chromatin target of PRMT1 protein	0.139993	-0.117193	FALSE
RNA10	E9PW43;Q9CQS8;F6Y8B3	Gm10320	Protein transport protein Sec61 subunit beta	#N/A	0.482125	FALSE
RNA10	E9PW44;D6RG95	Ythdc1	YTH domain-containing protein 1	0.283329	-0.0928324	FALSE
RNA10	F8WI79;E9QAZ2;E9PWH9;Q9CZM2;D3Z0H4;E9Q1X1;B8JKK2	Gm10020	Ribosomal protein L15;60S ribosomal protein L15	0.0795658	0.483055	FALSE
RNA10	E9PWK1;Q9D379;F6YTS6;D3Z4M3	Ephx1	Epoxide hydrolase 1	-0.62814	0.350384	FALSE
RNA10	E9PZA7;E9QLK7;E9PWT1;F7CGG2;Q80YV3	Trrap	Transformation/transcription domain-associated protein	-0.103147	-0.0889451	FALSE
RNA10	E9PY97;O35083;G3UWV6;G3UY51;G3UYV9	Agpat1	1-acyl-sn-glycerol-3-phosphate acyltransferase alpha	-0.00649229	-0.0338944	FALSE
RNA10	E9PYV2;O08784;Q05CS0;F8WIZ3	Tcof1	Treacle protein	-0.100917	-0.0830037	FALSE
RNA10	Q91Z50;E9PYV9;P39749;CON__P01030;CON__ENSEMBL:ENSBTAP00000007350	Fen1	Flap endonuclease 1	-0.60119	-0.174426	FALSE
RNA10	E9Q640;E9PYZ7;Q6NZN0-5;Q6NZN0-3;Q6NZN0-4;Q6NZN0-2;Q6NZN0;E9PUF4	Rbm26	RNA-binding protein 26	-0.109483	0.0336521	FALSE
RNA10	E9PZ94;P47963;D3YX54	Rpl13	60S ribosomal protein L13	0.117163	-0.850194	FALSE
RNA10	E9PZM4;G3UXJ4;E9Q5X4	Chd2	Chromodomain-helicase-DNA-binding protein 2	0.109427	-0.0140333	FALSE
RNA10	E9PZM7;F7BGY9	Scaf11		-0.064661	0.00805655	FALSE
RNA10	E9PZQ7;Q8BW41-2;Q8BW41	Pomgnt2	Protein O-linked-mannose beta-1,4-N-acetylglucosaminyltransferase 2	-0.00581132	0.0207689	FALSE
RNA10	E9PZV5;P20152	Vim	Vimentin	0.131458	-0.111041	FALSE
RNA10	E9Q035;P47758	Gm20425	Signal recognition particle receptor subunit beta	-0.492342	#N/A	FALSE
RNA10	E9Q0G3;Q8VDP2;E9QLS7;Q8VDP2-2		UPF0428 protein CXorf56 homolog	0.0241778	-0.0230206	FALSE
RNA10	E9Q0Y0			0.255319	0.067088	FALSE
RNA10	E9Q9J0;E9Q0Z8;E9Q4P0;E9Q5F6;E9QNP0;Q5SX22;Q922Z8;Q8VC46;P62984;P62983;P0CG49;P0CG50;F6X7C4;D3YYZ2	Uba52;Kxd1;Ubc;Ubb	Ubiquitin-60S ribosomal protein L40;Ubiquitin;60S ribosomal protein L40;Ubiquitin-40S ribosomal protein S27a;Ubiquitin;40S ribosomal protein S27a;Polyubiquitin-B;Ubiquitin;Polyubiquitin-C;Ubiquitin;Ubiquitin-related 1;Ubiquitin-related 2	-0.156515	-0.105582	FALSE
RNA10	E9Q120;Q8CGK3	Lonp1	Lon protease homolog, mitochondrial	#N/A	0.412944	FALSE
RNA10	E9Q1E9;Q8CG48;B1AWH6	Smc2	Structural maintenance of chromosomes protein 2	-0.0520122	0.100036	FALSE
RNA10	E9Q1I0;E9QAJ3			#N/A	-0.0596904	FALSE
RNA10	E9Q2F2;Q5RL57;Q9R0L7	Akap8l	A-kinase anchor protein 8-like	0.643025	-0.0122717	FALSE
RNA10	E9Q2V4;F6W8W7;E9QAP7;F6UXB4;G5E8Z2	Taf4a		-0.693994	0.401958	FALSE
RNA10	E9Q2X6;Q8CG47	Smc4	Structural maintenance of chromosomes protein;Structural maintenance of chromosomes protein 4	-0.258494	0.154972	FALSE
RNA10	E9Q317;O55128;D3Z2N9;D3YY73;D3YY55	Gm10094	Histone deacetylase complex subunit SAP18	0.13606	-0.219421	FALSE
RNA10	E9Q3G8	Nup153		-0.453577	-0.298655	FALSE
RNA10	E9Q4L8;Q8BGJ5;Q922I7;Q8CB58;P17225;Q8C2R5;E9QMW9;F7AXP1;E9Q0W3;F7DCW4;G3UXZ8;G3UZ01;G8JL74;G3UXA6;Q8BHD7-2;Q8BHD7	Ptbp1	Polypyrimidine tract-binding protein 1	0.0186342	-0.559515	FALSE
RNA10	E9Q5C9;E9PVC9	Nolc1		0.153416	-0.244275	FALSE
RNA10	E9Q5F9;G3UYE0;G3X921	Setd2	Histone-lysine N-methyltransferase SETD2	0.392757	#N/A	FALSE
RNA10	E9Q5P4;Q9QZE5;Q7TNQ1;F7ARP0;E9Q783;Q9QXK3-2;Q9QXK3-3	Copg1	Coatomer subunit gamma-1	-0.677541	0.024887	FALSE
RNA10	F8WHX0;E9Q5Y1;O35491;D3Z4P7	Clk2	Dual specificity protein kinase CLK2	#N/A	0.0882773	FALSE
RNA10	Q3UIX4;E9Q6E5;D3Z4B0;F6TN80;D6RE22;F7B0U9;B7ZNC5;Q8BV04;F6X2U6	Srsf11		0.84543	-0.218128	FALSE
RNA10	E9Q6F3;Q80V62;F7CAP1	Fancd2	Fanconi anemia group D2 protein homolog	-0.016585	-0.233888	FALSE
RNA10	E9Q6L0;E9QNY9;E9QKH0;Q80TV8-2;Q80TV8	Clasp1	CLIP-associating protein 1	-0.283861	0.187768	FALSE
RNA10	E9Q6M7;Q3TQ29;Q3UR91;Q3TTW5;E9QL01;Q80U58-3;Q80U58-2;Q80U58;Q80U78-2;Q80U78-3;Q80U78;F6YD01	Pum1	Pumilio homolog 2;Pumilio homolog 1	0.444349	#N/A	FALSE
RNA10	E9Q740;F8VQC1	Srp72	Signal recognition particle subunit SRP72	-0.0836304	-0.0925094	FALSE
RNA10	E9Q761;Q6PD26	Pigs	GPI transamidase component PIG-S	-0.809423	-0.40811	FALSE
RNA10	E9Q762;Q9CW03	Smc3	Structural maintenance of chromosomes protein 3	0.599699	#N/A	FALSE
RNA10	E9Q784;E9PW62;F6YK47	Zc3h13		0.118891	0.00259452	FALSE
RNA10	Q3U3A7;E9Q794;Q3UII8;Q924K8-2;Q924K8;Q3TY62	Mta3	Metastasis-associated protein MTA3	-0.577293	#N/A	FALSE
RNA10	E9Q7E2;E9Q6E3	Arid2		-0.110651	-0.0100472	FALSE
RNA10	E9Q7G0;E9Q7Z9;F6ZQA3;E9QAZ0	Numa1		0.178364	-0.284476	FALSE
RNA10	E9Q7L1;G3UX45;Q5DU37-2;Q5DU37	Urb2		-0.0764324	0.0422241	FALSE
RNA10	Q91YV0;E9Q8G4;Q60722-2;Q60722-3;Q60722;E9Q216;E9Q229;F8WHD5;Q61286-2;Q61286	Tcf4	Transcription factor 4	0.160791	-0.567062	FALSE
RNA10	E9Q8K8;Q6ZPZ3;Q6ZPZ3-2	Zc3h4	Zinc finger CCCH domain-containing protein 4	0.325847	-0.114035	FALSE
RNA10	E9Q8N5;Q08EB6;Q08EB5;E9QB05;Q8BRT1;B9EJA4	Clasp2	CLIP-associating protein 2	0.0713508	0.175557	FALSE
RNA10	E9Q975;Q62093;F7CZ20	Srsf2	Serine/arginine-rich splicing factor 2	0.396269	-0.0623543	FALSE
RNA10	E9Q9A7;Q9CY50	Ssr1	Translocon-associated protein subunit alpha	-0.0955891	0.348799	FALSE
RNA10	E9Q9Q3;Q80X50-2;Q80X50-3;Q80X50-4;Q80X50;Q80X50-5	Ubap2l	Ubiquitin-associated protein 2-like	0.139077	#N/A	FALSE
RNA10	E9QA46;Q9QXY9	Pex3	Peroxisomal biogenesis factor 3	0.137504	#N/A	FALSE
RNA10	E9QAS4;E9QAS5;Q6PDQ2;E9PYU4;E9PYL1;A2A8L1;F6WR45;F6SLC9	Chd4	Chromodomain-helicase-DNA-binding protein 4	0.0896337	-0.0847315	FALSE
RNA10	F8WI26;E9QJT6;Q68ED3;F6UPY1;Q6PB75;G3X948	Papd5	Non-canonical poly(A) RNA polymerase PAPD5	0.211137	0.0250288	FALSE
RNA10	E9QK83;Q5XG71	Utp20	Small subunit processome component 20 homolog	0.0229004	-0.125746	FALSE
RNA10	E9QKD1;Q3UHX0	Nol8	Nucleolar protein 8	-0.13144	0.0669502	FALSE
RNA10	E9QKQ3;Q9Z2Q2;Q9Z2Q2-2;F6ZLH4;Q9Z2Q2-3;D3Z5V3	Knop1	Lysine-rich nucleolar protein 1	-0.128724	-0.117427	FALSE
RNA10	E9QKW3;Q9D8S5;Q640L9;O35326	Srsf5	Serine/arginine-rich splicing factor 5	0.280125	-0.132878	FALSE
RNA10	E9QL52;F8WI83;P56183-2;P56183-3;P56183;Q05CN2	Rrp1	Ribosomal RNA processing protein 1 homolog A	-0.360175	0.496616	FALSE
RNA10	E9QLX5;Q9D8M7-2;Q9D8M7;E9Q5L7	Phf10	PHD finger protein 10	-0.458446	-0.106886	FALSE
RNA10	E9QM14;Q9JIY2-3;Q9JIY2-2;Q9JIY2;Q9JIY2-4	Cbll1	E3 ubiquitin-protein ligase Hakai	0.162983	0.107152	FALSE
RNA10	E9QM27;Q3UFS4	Gpatch11	G patch domain-containing protein 11	#N/A	0.490467	FALSE
RNA10	E9QMF9;Q8BFV2;E9Q1N1;E9Q1H5;E9Q5V9	Pcid2	PCI domain-containing protein 2	-0.000793701	0.116764	FALSE
RNA10	E9QML5;F8WGM9;Q61464-4;Q61464;E9QKZ8;E9QKZ7;Q61464-7;Q61464-5;Q61464-2	Zfml	Zinc finger protein 638	0.088413	-0.022874	FALSE
RNA10	E9QMN5;Q8CHY6	Gatad2a	Transcriptional repressor p66 alpha	0.397584	0.0112094	FALSE
RNA10	E9QN31;Q922K7	Nop2	Probable 28S rRNA (cytosine-C(5))-methyltransferase	-0.690917	0.687061	FALSE
RNA10	E9QNN1;O70133-2;O70133;O70133-3	Dhx9	ATP-dependent RNA helicase A	1.60635	-1.39924	TRUE
RNA10	E9QNN9;P58501;P58501-3;F6YY19;P58501-2	Paxbp1	PAX3- and PAX7-binding protein 1	0.0278618	0.067088	FALSE
RNA10	E9QP00;Q6PFR5;Q3TAP5	Tra2a	Transformer-2 protein homolog alpha	0.613249	-0.544792	FALSE
RNA10	G5E8R3;E9QPD7;Q05920;E9PW11	Pcx	Pyruvate carboxylase;Pyruvate carboxylase, mitochondrial	-0.0479498	0.0961269	FALSE
RNA10	E9QPI5;Q6A026	Pds5a	Sister chromatid cohesion protein PDS5 homolog A	-0.157061	0.072586	FALSE
RNA10	E9QPT2;Q8K2Z4;Q8K2Z4-2	Ncapd2	Condensin complex subunit 1	-0.1446	0.479438	FALSE
RNA10	F5H8M6;P62270;G3UZW2;F6YVP7;D3YWV7	Rps18	40S ribosomal protein S18	0.0812033	-0.146899	FALSE
RNA10	F6PXL5;Q6ZQG1;E9Q880	Nup205		-0.133638	0.0429244	FALSE
RNA10	F6QA74;P28352;D3Z124;D3Z6R9	Apex1	DNA-(apurinic or apyrimidinic site) lyase;DNA-(apurinic or apyrimidinic site) lyase, mitochondrial	-0.208428	-0.415153	FALSE
RNA10	F6QKD2;Q9CWX9;D3YWF9	Ddx47	Probable ATP-dependent RNA helicase DDX47	-0.217105	-0.276607	FALSE
RNA10	F7BNV1;F8WH60;F8WHA2;F6YLE3;F6R9D8;Q61584-2;Q61584-5;Q61584-6;Q61584-4;Q61584-7;Q61584-3;Q61584;E9PVJ4;F6QH50;Q6P5B5	Fxr1	Fragile X mental retardation syndrome-related protein 1	-0.0346922	0.360533	FALSE
RNA10	F6SJX1;P59764;E9PXU8	Dock4	Dedicator of cytokinesis protein 4	0.184217	#N/A	FALSE
RNA10	F6SRV1	Sf1		-0.133401	#N/A	FALSE
RNA10	F6TJE4;Q921E6;Q921E6-2;Q921E6-3	Eed	Polycomb protein EED	#N/A	-0.151458	FALSE
RNA10	F6U106;O88569-3;O88569-2;O88569	Hnrnpa2b1	Heterogeneous nuclear ribonucleoproteins A2/B1	-0.163623	0.00201836	FALSE
RNA10	F6U8P6;G8JL67;F8WIB6;G8JL50;Q8BP71-6;Q9JJ43-5;Q9JJ43-2;Q8BP71-7;Q9JJ43-4;Q8BP71-8;Q8BP71-3;Q9JJ43-6;Q9JJ43;Q9JJ43-3;Q8BP71-2;Q8BP71-5;Q8BP71;A2A4W7;B7ZC13;Q8BIF2-2;Q8BIF2;A2A4W9;G8JL79;Q8BIF2-3;Q8BP71-4;Q9JJ43-7;B7ZC11	Rbfox2;Rbfox1	RNA binding protein fox-1 homolog 2;RNA binding protein fox-1 homolog 1;RNA binding protein fox-1 homolog 3	0.174918	-0.33692	FALSE
RNA10	F6VYL0;Q6PD03	Ppp2r5a	Serine/threonine-protein phosphatase 2A 56 kDa regulatory subunit alpha isoform	-0.232498	#N/A	FALSE
RNA10	F6WIU1;Q8VDQ9	Kri1	Protein KRI1 homolog	-0.272785	0.549324	FALSE
RNA10	F6WUK6;Q6DID3;Q3TBS5;Q8C9D3	Scaf8	Protein SCAF8	0.059909	-0.0935096	FALSE
RNA10	F6XI62;P14148;D3Z6N4;F6ZA13	Rpl7	60S ribosomal protein L7	#N/A	0.105678	FALSE
RNA10	F6XLC7;Q99K48;Q99K48-2;B1AXT0	Nono	Non-POU domain-containing octamer-binding protein	-0.0883314	-0.00510172	FALSE
RNA10	F6XYI9;P29037;F8WJ67;Q91YM5;Q6SJ95	Tbp	TATA-box-binding protein;TATA box-binding protein-like protein 2	-0.337248	0.285343	FALSE
RNA10	F7BBI3;P63276;D3Z173	Rps17	40S ribosomal protein S17	-0.373813	#N/A	FALSE
RNA10	F7BT77;Q8BZR9		Uncharacterized protein C17orf85 homolog	0.0394192	0.461319	FALSE
RNA10	Q00PI9;F8VPM4	Hnrnpul2	Heterogeneous nuclear ribonucleoprotein U-like protein 2	0.376513	-0.391077	FALSE
RNA10	F8VPY2;Q8C092	Taf5	Transcription initiation factor TFIID subunit 5	-0.538681	0.27262	FALSE
RNA10	F8VQH5;Q9CZX8;D3YUG3;F6Q5Z8;D3Z5R8;D3Z722;D3YUT3;F8VQL3	Rps19	40S ribosomal protein S19	-0.222835	-0.11724	FALSE
RNA10	F8WGQ8;Q921R4	Dnajc14	DnaJ homolog subfamily C member 14	-0.335991	0.414569	FALSE
RNA10	F8WGU1;Q99KG3-2;Q99KG3-3;Q99KG3	Rbm10	RNA-binding protein 10	0.222557	-0.117114	FALSE
RNA10	F8WGW3;Q497V5-2;Q497V5;B7ZWI7;B7ZWI4;Q8CHZ0	Srbd1	S1 RNA-binding domain-containing protein 1	#N/A	0.129349	FALSE
RNA10	F8WH59;Q8BL97-3;Q8BL97-4;Q8BL97-2;Q8BL97	Srsf7	Serine/arginine-rich splicing factor 7	0.488618	-0.410716	FALSE
RNA10	F8WHD9;O88559;D3YZC2;O88559-2;F7CJP6	Men1	Menin	-0.0562362	0.117961	FALSE
RNA10	F8WHL2;Q8CIE6;F6ZWD0;E9PZ47;F6XJN3	Copa	Coatomer subunit alpha;Coatomer subunit alpha;Xenin;Proxenin	-0.388695	0.374511	FALSE
RNA10	F8WI53;Q925I1-2;Q925I1	Atad3	ATPase family AAA domain-containing protein 3	-0.268869	0.192573	FALSE
RNA10	F8WI94;O55143-2;O55143;Q8R429	Atp2a2	Sarcoplasmic/endoplasmic reticulum calcium ATPase 2	#N/A	-0.0989536	FALSE
RNA10	F8WIL7;Q8K4L0	Ddx54	ATP-dependent RNA helicase DDX54	0.192952	-0.0643592	FALSE
RNA10	F8WIX8;Q64523;Q6GSS7;Q8CGP4;Q8CGP6;Q8R1M2;Q8CGP7;Q8CGP5;Q8BFU2;P22752;P27661;Q64522	Hist1h2al;Hist2h2ac;Hist2h2aa1;Hist1h2aa;Hist1h2ah;H2afj;Hist1h2ak;Hist1h2af;Hist3h2a;Hist1h2ab	Histone H2A;Histone H2A type 2-C;Histone H2A type 2-A;Histone H2A type 1-H;Histone H2A.J;Histone H2A type 1-K;Histone H2A type 1-F;Histone H2A type 3;Histone H2A type 1;Histone H2AX	#N/A	0.829525	FALSE
RNA10	F8WJ40;O08550;F6W623;E9Q6J1	Kmt2b	Histone-lysine N-methyltransferase 2B	0.0284277	0.00360224	FALSE
RNA10	F8WJ61;Q60520;Q60520-1	Sin3a	Paired amphipathic helix protein Sin3a	-0.320306	0.182311	FALSE
RNA10	F8WJA0;Q9ESV0	Ddx24	ATP-dependent RNA helicase DDX24	0.144046	0.121148	FALSE
RNA10	G3UVU2;G5E834;D3YW09;Q62203;D3Z5A6	Sf3a2	Splicing factor 3A subunit 2	0.325386	-0.108767	FALSE
RNA10	G3UW85;Q9D9P6	Erh		0.38648	-0.407344	FALSE
RNA10	G3UWX1;G3X8Z6;Q5U4B1;G3UXL4;P35601-2;P35601;E9PX26;G3UZ76	Rfc1	Replication factor C subunit 1	-0.213203	0.0522768	FALSE
RNA10	G3UY42;Q8CCS6-2;Q8CCS6;D3YUB9;D3Z5F7;D3Z055;G3UWS5;G3UX74	Pabpn1	Polyadenylate-binding protein 2	0.0554733	-0.00379929	FALSE
RNA10	G3UY93;Q9Z1Q9;G3UZ22;G3UYW2	Vars	Valine--tRNA ligase	-0.489706	-0.147921	FALSE
RNA10	G3UZA0;Q8BGA5	Krr1	KRR1 small subunit processome component homolog	-0.187494	0.31823	FALSE
RNA10	G3X8T2;Q0P678;Q0P678-2;Q99J70	Zc3h18	Zinc finger CCCH domain-containing protein 18	0.0214797	-0.156949	FALSE
RNA10	G3X926;Q9JJ80	Rpf2	Ribosome production factor 2 homolog	0.0418037	0.17479	FALSE
RNA10	G3X956;Q920B9	Supt16	FACT complex subunit SPT16	-0.139188	-0.2042	FALSE
RNA10	G3X9B1	Heatr1		0.0775165	-0.03623	FALSE
RNA10	G3X9Z4;F6UFZ5	Pcf11		0.471031	0.485633	FALSE
RNA10	G3XA55;P62242;Q5SZV3;D3YW44	Rps8	40S ribosomal protein S8	0.272979	-0.0476068	FALSE
RNA10	G5E866;Q99NB9	Sf3b1	Splicing factor 3B subunit 1	0.0727232	0.00848689	FALSE
RNA10	G5E870	Trip12	E3 ubiquitin-protein ligase TRIP12	-0.330338	0.275007	FALSE
RNA10	G5E881;Q3TUH1;D6RGT1;G3UWL8;Q3TUH1-2;G3UYJ1	Tamm41	Phosphatidate cytidylyltransferase, mitochondrial	-0.0141062	0.376624	FALSE
RNA10	G5E8I8;Q8CGZ0	Cherp	Calcium homeostasis endoplasmic reticulum protein	0.374511	-0.27228	FALSE
RNA10	G5E902;Q8VEM8	Slc25a3	Phosphate carrier protein, mitochondrial	-0.0288667	-0.0640726	FALSE
RNA10	G5E924;E9Q8W8;Q8R081;G3UY38;G3UY56;G3UYY3	Hnrnpl	Heterogeneous nuclear ribonucleoprotein L	-0.24684	0.0880059	FALSE
RNA10	O08547;E9Q6R3	Sec22b	Vesicle-trafficking protein SEC22b	-0.1067	0.00992041	FALSE
RNA10	O08583;O08583-2;Q9JJW6-2;G3X9I4;Q9JJW6	Alyref	THO complex subunit 4	-0.149825	-0.0689221	FALSE
RNA10	Q6NXL3;O08791-2;O08791;Q3UTW6;Q5SWK8;Q5SWK4;Q07802-2;Q07802;A2BI84;A2BI80;Q8K4J2-5;Q8K4J2-3;Q8K4J2-4;Q8K4J2-2;Q8K4J2;Q3UUB6;O08792	Ebf3	Transcription factor COE3;Transcription factor COE1	0.189793	0.0842004	FALSE
RNA10	O09130	Nfatc2ip	NFATC2-interacting protein	#N/A	0.520146	FALSE
RNA10	O35129;E9Q313;F6QPR1;F6Q8V7	Phb2	Prohibitin-2	-0.300377	0.0514417	FALSE
RNA10	O35218	Cpsf2	Cleavage and polyadenylation specificity factor subunit 2	-0.0780153	0.121015	FALSE
RNA10	O35286	Dhx15	Putative pre-mRNA-splicing factor ATP-dependent RNA helicase DHX15	0.12618	0.00547185	FALSE
RNA10	O35492	Clk3	Dual specificity protein kinase CLK3	-0.0668957	0.138814	FALSE
RNA10	O35493;O35493-2;B0QZP9	Clk4	Dual specificity protein kinase CLK4	0.188021	-0.233345	FALSE
RNA10	O35690;Q8C741;E0CXM0;Q9D861;Q9CY80;G3UZ44;F6UTR6;A2APZ7;A2AG22;A2AIK5;O88933;P63013-2;Q8BYH0-2;P63013;Q06348;Q8BYH0;P70390-2;O09113;Q8C8B0;P70390;O35602;O70137;O35137;O08934	Phox2b	Paired mesoderm homeobox protein 2B	0.312317	-0.223997	FALSE
RNA10	Q3TUQ5;O35691	Pnn	Pinin	0.133037	0.0392788	FALSE
RNA10	Q8C2Q7;O35737;D3Z6Y3	Hnrnph1	Heterogeneous nuclear ribonucleoprotein H;Heterogeneous nuclear ribonucleoprotein H, N-terminally processed	0.60739	-0.415442	FALSE
RNA10	O35841	Api5	Apoptosis inhibitor 5	-0.538346	0.144569	FALSE
RNA10	O35900;Q9EP83;O35901	Lsm2	U6 snRNA-associated Sm-like protein LSm2	-0.0019634	-0.0278662	FALSE
RNA10	O54734	Ddost	Dolichyl-diphosphooligosaccharide--protein glycosyltransferase 48 kDa subunit	-0.314266	0.300417	FALSE
RNA10	O54825	Bysl	Bystin	#N/A	-0.286234	FALSE
RNA10	O54941;C0IMW9	Smarce1	SWI/SNF-related matrix-associated actin-dependent regulator of chromatin subfamily E member 1	-0.654831	0.156785	FALSE
RNA10	O55187;O55187-2	Cbx4	E3 SUMO-protein ligase CBX4	0.0779266	0.303109	FALSE
RNA10	O55242-2;O55242;B7ZJH9	Sigmar1	Sigma non-opioid intracellular receptor 1	-0.0572115	-0.102543	FALSE
RNA10	O70152;A2BDX2;F8WII3	Dpm1	Dolichol-phosphate mannosyltransferase subunit 1	-0.191788	0.226632	FALSE
RNA10	O70251	Eef1b	Elongation factor 1-beta	-0.187789	#N/A	FALSE
RNA10	O70503;O70503-2	Hsd17b12	Estradiol 17-beta-dehydrogenase 12	0.0177794	-0.159138	FALSE
RNA10	O70551;Q9Z0G2;O54781	Srpk1;Srpk3	SRSF protein kinase 1;SRSF protein kinase 3;SRSF protein kinase 2;SRSF protein kinase 2 N-terminal;SRSF protein kinase 2 C-terminal	#N/A	-0.157061	FALSE
RNA10	O88291;E9Q662;D3YXQ7;O88291-2;D6RG92;O88291-3	Znf326	DBIRD complex subunit ZNF326	1.32763	-1.02976	TRUE
RNA10	O88455;D3Z7G1	Dhcr7	7-dehydrocholesterol reductase	-0.0321674	-0.0551116	FALSE
RNA10	O88532;B2RUG7;F6QJP7;F6V459;F6RTK9;D3Z7V6;D3Z5G4	Zfr	Zinc finger RNA-binding protein	-0.0488599	0.0315364	FALSE
RNA10	O88665	Brd7	Bromodomain-containing protein 7	-0.172132	0.123004	FALSE
RNA10	Q3U3M5;O88874;E9PXL8	Ccnk	Cyclin-K	0.047678	0.0169241	FALSE
RNA10	P03975	Iap	IgE-binding protein	0.234133	-0.0434526	FALSE
RNA10	P08775	Polr2a	DNA-directed RNA polymerase II subunit RPB1	0.284633	0.0071955	FALSE
RNA10	P09405	Ncl	Nucleolin	-0.371628	0.125387	FALSE
RNA10	Q3THW5;P0C0S6;Q8R029;Q5NC91;Q3UA95;G3UWL7	H2afv	Histone H2A.V;Histone H2A.Z;Histone H2A	-0.152612	-0.242823	FALSE
RNA10	P0CG14	Chtf8	Chromosome transmission fidelity protein 8 homolog isoform 2	0.754118	#N/A	FALSE
RNA10	P10126;D3YZ68;D3Z3I8	Eef1a1	Elongation factor 1-alpha 1	-0.231583	-0.196442	FALSE
RNA10	P10404;P11370;B2RQY6	Fv4	MLV-related proviral Env polyprotein;Surface protein;Transmembrane protein;Retrovirus-related Env polyprotein from Fv-4 locus	0.0515809	0.106884	FALSE
RNA10	Q8CBB6;Q921L4;Q8CGP2;Q8CGP1;Q6ZWY9;Q64525;Q64478;Q64475;P10854;P10853;Q8CGP2-2;G3X9D5;Q9D2U9;Q8CGP0;Q64524;P70696	Hist1h2br;LOC665622;Hist1h2bp;Hist1h2bk;Hist1h2bc;Hist2h2bb;Hist1h2bh;Hist1h2bb;Hist1h2bm;Hist1h2bf;Hist3h2ba;Hist3h2bb;Hist2h2be	Histone H2B;Histone H2B type 1-P;Histone H2B type 1-K;Histone H2B type 1-C/E/G;Histone H2B type 2-B;Histone H2B type 1-H;Histone H2B type 1-B;Histone H2B type 1-M;Histone H2B type 1-F/J/L;Histone H2B type 3-A;Histone H2B type 3-B;Histone H2B type 2-E;Histone H2B type 1-A	0.0723116	-0.160363	FALSE
RNA10	P10922	H1f0	Histone H1.0;Histone H1.0, N-terminally processed	0.057277	-0.123717	FALSE
RNA10	P11031	Sub1	Activated RNA polymerase II transcriptional coactivator p15	-0.140301	-0.252054	FALSE
RNA10	P13864;P13864-2	Dnmt1	DNA (cytosine-5)-methyltransferase 1	-0.411464	-0.281281	FALSE
RNA10	P14131	Rps16	40S ribosomal protein S16	0.0551957	-0.337795	FALSE
RNA10	P14206;D3YTT7	Rpsa	40S ribosomal protein SA	-0.0644497	-0.0168769	FALSE
RNA10	P14873;Q3UPV4;A2ARP8;Q9QYR6;Q9QYR6-2	Map1b	Microtubule-associated protein 1B;MAP1B heavy chain;MAP1 light chain LC1	0.0606008	-0.314141	FALSE
RNA10	P15331-3;P15331;G5E846;P15331-2;G3X981;P31001	Prph	Peripherin	0.472176	-0.321045	FALSE
RNA10	P15864	Hist1h1c	Histone H1.2	0.045443	-0.0326838	FALSE
RNA10	P17141	Zfp37	Zinc finger protein 37	-1.22901	1.34545	FALSE
RNA10	P20029	Hspa5	78 kDa glucose-regulated protein	-0.0609992	0.0924781	FALSE
RNA10	P24788;A2A9P6;P24788-2;Q64434	Cdk11b	Cyclin-dependent kinase 11B	0.0399806	0.0265876	FALSE
RNA10	P26369;Q3KQM4	U2af2	Splicing factor U2AF 65 kDa subunit	0.0771062	-0.0169061	FALSE
RNA10	P27048;P63163	Snrpb	Small nuclear ribonucleoprotein-associated protein B;Small nuclear ribonucleoprotein-associated protein N	-0.0788074	0.028852	FALSE
RNA10	P29341;Q9D4E6;Q62029;A2A5N3;Q91YZ8;D3Z5M2;A3KFU5;A3KFU8;Q6PHQ9	Pabpc1;Pabpc6	Polyadenylate-binding protein 1	0.525167	-0.392251	FALSE
RNA10	P30681;E9PYZ6	Hmgb2	High mobility group protein B2	-0.285513	-0.267097	FALSE
RNA10	P32067;F8WHY1;A2AR07;F6SXM5;D6RI87	Ssb	Lupus La protein homolog	-0.181264	-0.0946799	FALSE
RNA10	P35550	Fbl	rRNA 2-O-methyltransferase fibrillarin	-0.107337	-0.0288372	FALSE
RNA10	P35979;D3YX33;F8VQK7	Rpl12	60S ribosomal protein L12	0.111833	-0.629032	FALSE
RNA10	P35980;G3UZK4;G3UZJ6;G3UYV6;G3UX28	Rpl18	60S ribosomal protein L18	0.180021	-0.133227	FALSE
RNA10	Q7TSZ0;P38647	Hspa9	Stress-70 protein, mitochondrial	0.243547	0.257735	FALSE
RNA10	P40201;Q8C7Q2;G3V014;G3UWS6	Chd1	Chromodomain-helicase-DNA-binding protein 1	0.0514417	0.0137838	FALSE
RNA10	P40630-2;P40630;D3Z0F3	Tfam	Transcription factor A, mitochondrial	-0.0864921	-0.0718154	FALSE
RNA10	P43274	Hist1h1e	Histone H1.4	0.116631	-0.153527	FALSE
RNA10	P43275	Hist1h1a	Histone H1.1	-0.229399	-0.038925	FALSE
RNA10	P43276	Hist1h1b	Histone H1.5	0.207893	-0.279879	FALSE
RNA10	P43277;Q07133	Hist1h1d	Histone H1.3	0.187261	-0.0837221	FALSE
RNA10	P46978;D3YZN5	Stt3a	Dolichyl-diphosphooligosaccharide--protein glycosyltransferase subunit STT3A	0.224287	-0.17041	FALSE
RNA10	P48377;P48379-2;P48379	Rfx1	MHC class II regulatory factor RFX1	-0.83988	-0.333025	FALSE
RNA10	P48962	Slc25a4	ADP/ATP translocase 1	-0.0616013	-0.0304719	FALSE
RNA10	Q5EBP8;P49312;P49312-2	Hnrnpa1	Heterogeneous nuclear ribonucleoprotein A1;Heterogeneous nuclear ribonucleoprotein A1, N-terminally processed	-0.448016	-0.127305	FALSE
RNA10	P51881;Q3V132	Slc25a5	ADP/ATP translocase 2;ADP/ATP translocase 2, N-terminally processed	-0.123434	-0.041922	FALSE
RNA10	P53395	Dbt	Lipoamide acyltransferase component of branched-chain alpha-keto acid dehydrogenase complex, mitochondrial	0.0247452	0.0976108	FALSE
RNA10	P53569;P53569-2	Cebpz	CCAAT/enhancer-binding protein zeta	-0.0186295	0.0531113	FALSE
RNA10	P53986	Slc16a1	Monocarboxylate transporter 1	-0.324022	#N/A	FALSE
RNA10	P55096	Abcd3	ATP-binding cassette sub-family D member 3	-0.129497	-0.588791	FALSE
RNA10	P55200-2;P55200;D3Z5H5	Kmt2a	Histone-lysine N-methyltransferase 2A;MLL cleavage product N320;MLL cleavage product C180	#N/A	-0.129245	FALSE
RNA10	P56480	Atp5b	ATP synthase subunit beta, mitochondrial	-0.207761	#N/A	FALSE
RNA10	Q8CFQ9;P56959;G3UXT7;G3UZD2;Q91VQ2	Fus	RNA-binding protein FUS	-0.0856192	0.00475306	FALSE
RNA10	P57784;G5E883	Snrpa1	U2 small nuclear ribonucleoprotein A	-0.096576	-0.0338797	FALSE
RNA10	P59708	Sf3b6	Splicing factor 3B subunit 6	0.0692897	-0.0563862	FALSE
RNA10	P60122;D3YW60	Ruvbl1	RuvB-like 1	-0.209562	-0.0239737	FALSE
RNA10	P60335;G3UYM5;P57724	Pcbp1	Poly(rC)-binding protein 1	-0.0458484	0.0444641	FALSE
RNA10	P63260;P60710;F8WI82;E9Q607;E9Q5F4;E9Q1F2;G3UZ07;E9QAZ1;G3UYG0;E9Q606;B1ATY1;F6WX90;E9Q2D1;Q8BFZ3;F8WGM8	Actg1	Actin, cytoplasmic 2;Actin, cytoplasmic 2, N-terminally processed;Actin, cytoplasmic 1;Actin, cytoplasmic 1, N-terminally processed	-0.185327	0.0182069	FALSE
RNA10	P60762-2;P60762	Morf4l1	Mortality factor 4-like protein 1	-0.487601	0.408929	FALSE
RNA10	P60824;D3YU80	Cirbp	Cold-inducible RNA-binding protein	-0.107166	0.0265876	FALSE
RNA10	P61327;Q9CQL1;G3UZW7;G3UYI5	Magoh	Protein mago nashi homolog;Protein mago nashi homolog 2	0.405339	-0.389451	FALSE
RNA10	P61358;G3UWF4;A2A4Q0;E9PV49	Rpl27	60S ribosomal protein L27	0.0487942	-0.0303982	FALSE
RNA10	P61620;A2ATT9	Sec61a1	Protein transport protein Sec61 subunit alpha isoform 1	-0.227692	-0.295624	FALSE
RNA10	P61965;F6Q3W0	Wdr5	WD repeat-containing protein 5	0.173255	#N/A	FALSE
RNA10	P61979-2;P61979;D3YWG1	Hnrnpk	Heterogeneous nuclear ribonucleoprotein K	-0.373738	0.136454	FALSE
RNA10	P62137;Q3TYF5	Ppp1ca	Serine/threonine-protein phosphatase PP1-alpha catalytic subunit;Serine/threonine-protein phosphatase	-0.0567163	0.127897	FALSE
RNA10	P62141	Ppp1cb	Serine/threonine-protein phosphatase PP1-beta catalytic subunit	-0.0126937	-0.0839667	FALSE
RNA10	Q921R2;P62301	Rps13	40S ribosomal protein S13	0.215616	-0.0474428	FALSE
RNA10	P62305;E9Q4F4;E9Q0W8	Snrpe	Small nuclear ribonucleoprotein E	0.12618	-0.169307	FALSE
RNA10	P62307;F6VHB7	Snrpf	Small nuclear ribonucleoprotein F	0.143785	-0.255942	FALSE
RNA10	P62309;Q3V424	Snrpg	Small nuclear ribonucleoprotein G	0.0687396	-0.444891	FALSE
RNA10	P62311	Lsm3	U6 snRNA-associated Sm-like protein LSm3	#N/A	-0.0183519	FALSE
RNA10	P62315	Snrpd1	Small nuclear ribonucleoprotein Sm D1	0.0107798	-0.222953	FALSE
RNA10	P62317;D3Z426;E9Q2T1;D3Z5N9	Snrpd2	Small nuclear ribonucleoprotein Sm D2	0.0159257	-0.0411351	FALSE
RNA10	P62320	Snrpd3	Small nuclear ribonucleoprotein Sm D3	0.0308304	0.049352	FALSE
RNA10	Q545F8;P62702;Q3V1Z5;D3Z2E6	Rps4x	40S ribosomal protein S4;40S ribosomal protein S4, X isoform	0.054779	-0.174068	FALSE
RNA10	P62806	Hist1h4a	Histone H4	0.0861044	-0.089298	FALSE
RNA10	Q14AA6;P62827;Q61820	1700009N14Rik;Ran	GTP-binding nuclear protein Ran;GTP-binding nuclear protein Ran, testis-specific isoform	-0.553257	#N/A	FALSE
RNA10	P62830;A2A6F8	Rpl23	60S ribosomal protein L23	-0.480841	-0.338816	FALSE
RNA10	P62889;D3YU37	Rpl30	60S ribosomal protein L30	0.20063	#N/A	FALSE
RNA10	P62900;E9Q4I3	Rpl31	60S ribosomal protein L31	-0.239072	-0.0997882	FALSE
RNA10	P62908;D3YV43	Rps3	40S ribosomal protein S3	#N/A	0.462471	FALSE
RNA10	P62918	Rpl8	60S ribosomal protein L8	0.468531	#N/A	FALSE
RNA10	P62996;F8WJG3;P62996-2	Tra2b	Transformer-2 protein homolog beta	0.576377	-0.49147	FALSE
RNA10	P63017;Q504P4;P17156;D3Z5E2;D3YW43;P16627;Q61696;P17879	Hspa8	Heat shock cognate 71 kDa protein	0.204642	-0.118288	FALSE
RNA10	P63037;B1AXX9;B1AXY0;B1AXY1	Dnaja1	DnaJ homolog subfamily A member 1	-0.0836457	#N/A	FALSE
RNA10	P63154;E9QA42;E9PZS1	Crnkl1	Crooked neck-like protein 1	0.261952	-0.149905	FALSE
RNA10	P63158;D3Z351;D3YZ18;D3YVC6	Hmgb1	High mobility group protein B1	-0.208594	-0.419083	FALSE
RNA10	Q3UW83;P63325	Rps10	40S ribosomal protein S10	-0.143692	0.228973	FALSE
RNA10	P67778;Q5SQG5	Phb	Prohibitin	-0.208144	0.0399806	FALSE
RNA10	P67984	Rpl22	60S ribosomal protein L22	-0.452116	-0.11821	FALSE
RNA10	P68372;Q9D6F9	Tubb4b	Tubulin beta-4B chain;Tubulin beta-4A chain	0.315682	-0.163187	FALSE
RNA10	P68373;P68369;P05214;Q9JJZ2;Q3UX10	Tuba1c;Tuba1a;Tuba3a	Tubulin alpha-1C chain;Tubulin alpha-1A chain;Tubulin alpha-3 chain;Tubulin alpha-8 chain	0.154713	-0.195897	FALSE
RNA10	Q5DTL2;P70121	Zhx1	Zinc fingers and homeoboxes protein 1	-0.482714	0.137372	FALSE
RNA10	P70168	Kpnb1	Importin subunit beta-1	-0.481445	0.371057	FALSE
RNA10	P70279;A2ALA0	Surf6	Surfeit locus protein 6	-0.0777869	-0.0369254	FALSE
RNA10	P70288;Q8BQ10;E9PXS3	Hdac2	Histone deacetylase 2	-0.32619	-0.189861	FALSE
RNA10	P70333	Hnrnph2	Heterogeneous nuclear ribonucleoprotein H2;Heterogeneous nuclear ribonucleoprotein H2, N-terminally processed	0.498659	-0.271235	FALSE
RNA10	P70372	Elavl1	ELAV-like protein 1	0.846955	-1.10383	TRUE
RNA10	Q60817;P70670	Naca	Nascent polypeptide-associated complex subunit alpha;Nascent polypeptide-associated complex subunit alpha, muscle-specific form	-0.159364	#N/A	FALSE
RNA10	P83870	Phf5a	PHD finger-like domain-containing protein 5A	0.135009	-0.103178	FALSE
RNA10	P84104-2;P84104;A2A4X6	Srsf3	Serine/arginine-rich splicing factor 3	0.0394192	-0.0833705	FALSE
RNA10	P97357	Taf1a	TATA box-binding protein-associated factor RNA polymerase I subunit A	-0.0387619	-0.0697395	FALSE
RNA10	P97358;P97358-2	Taf1b	TATA box-binding protein-associated factor RNA polymerase I subunit B	-0.0848386	-0.354649	FALSE
RNA10	P97376	Frg1	Protein FRG1	-2.17202	#N/A	FALSE
RNA10	P97742	Cpt1a	Carnitine O-palmitoyltransferase 1, liver isoform	-0.20425	#N/A	FALSE
RNA10	P97855;Q3UR88	G3bp1	Ras GTPase-activating protein-binding protein 1	0.185486	0.175045	FALSE
RNA10	P97868;P97868-2;P97868-3;D3YZU8	Rbbp6	E3 ubiquitin-protein ligase RBBP6	0.073409	-0.044717	FALSE
RNA10	P99024;CON__ENSEMBL:ENSBTAP00000025008;A2AQ07;G3UZR1	Tubb5	Tubulin beta-5 chain	0.141825	-0.35655	FALSE
RNA10	Q01320	Top2a	DNA topoisomerase 2-alpha	-0.278951	-0.0840279	FALSE
RNA10	Q02257;E9Q6A9;Q02248	Jup	Junction plakoglobin	-3.30386	#N/A	FALSE
RNA10	Q02526	Zfp41	Zinc finger protein 41	-0.135285	-0.281193	FALSE
RNA10	Q02614	Sap30bp	SAP30-binding protein	-0.0496062	0.0973411	FALSE
RNA10	Q04750;F8WIA2;Q8R4U6	Top1	DNA topoisomerase 1	-0.203469	0.0455828	FALSE
RNA10	Q05CL8;A2AMD0;Q05CL8-2	Larp7	La-related protein 7	-0.180479	0.0655723	FALSE
RNA10	Q05D44	Eif5b	Eukaryotic translation initiation factor 5B	-0.0905571	#N/A	FALSE
RNA10	Q07646-2;Q07646;D3Z328;D3YV56;D3Z383;D3YZ83;D3Z3U2;D3YZU2	Mest	Mesoderm-specific transcript protein	-0.116708	0.0458623	FALSE
RNA10	Q08288;D3Z7N3;D3Z345;D3Z5X8;D3YU83;D3Z009;D6RDT2	Lyar	Cell growth-regulating nucleolar protein	-0.570143	0.62527	FALSE
RNA10	Q0VBL3	Rbm15		-0.0683926	0.075738	FALSE
RNA10	Q14AX6-3;Q14AX6;Q14AX6-2	Cdk12	Cyclin-dependent kinase 12	-0.0266312	0.0316775	FALSE
RNA10	Q9D3I8;Q504P9;Q2MDG1;Q2MDF7;Q9JI43;Q2MDG0;Q2MDF8	Rhox4a;Rhox4e;Rhox4c;Rhox4g;Rhox4b;Rhox4d		#N/A	-0.209995	FALSE
RNA10	Q31125;E9PV10	Slc39a7	Zinc transporter SLC39A7	-0.17891	0.181039	FALSE
RNA10	Q3TA68;Q3TAQ9	Wdr36		0.16877	#N/A	FALSE
RNA10	Q3TDQ1	Stt3b	Dolichyl-diphosphooligosaccharide--protein glycosyltransferase subunit STT3B	#N/A	0.0962619	FALSE
RNA10	Q3TDV8;E9Q3H2;D3Z1T3;D3Z688	Zfp444		#N/A	-0.0946491	FALSE
RNA10	Q3TEA8-2;Q3TEA8;Q3TEA8-3;A2AM65;A2AM63;A2AM70;A2AM62;A2AM69	Hp1bp3	Heterochromatin protein 1-binding protein 3	-0.0314005	0.124593	FALSE
RNA10	Q3TFP0;Q3UYX6;Q9R0U0-3;Q9R0U0-2;Q9R0U0;A3KG57	Srsf10	Serine/arginine-rich splicing factor 10	0.345169	-0.354962	FALSE
RNA10	Q3TGY1;Q9DBU6;E9Q6P8	Rsrc1	Serine/Arginine-related protein 53	0.072586	-0.713616	FALSE
RNA10	Q3TIX9	Usp39	U4/U6.U5 tri-snRNP-associated protein 2	-0.0970235	0.0942361	FALSE
RNA10	Q3TJZ6	Fam98a	Protein FAM98A	0.0795658	0.15043	FALSE
RNA10	Q3TKT4;Q3TKT4-2;Q3URH5;G3UX35;Q9D007;E9Q9V7	Smarca4	Transcription activator BRG1	-0.0384063	0.0154976	FALSE
RNA10	Q3TKY6	Cwc27	Peptidyl-prolyl cis-trans isomerase CWC27 homolog	#N/A	0.0563061	FALSE
RNA10	Q3TMP1	Gtf3c3		-0.243557	0.297133	FALSE
RNA10	Q3TUE1;Q91WJ8;Q91WJ8-2	Fubp1	Far upstream element-binding protein 1	-0.450755	0.129876	FALSE
RNA10	Q3TWW8	Srsf6	Serine/arginine-rich splicing factor 6	1.08597	-0.210429	FALSE
RNA10	Q3TZX8-3;Q3TZX8-2;Q3TZX8	Nol9	Polynucleotide 5-hydroxyl-kinase NOL9	0.146786	0.149259	FALSE
RNA10	Q3U0V1	Khsrp	Far upstream element-binding protein 2	-0.38513	0.139077	FALSE
RNA10	Q3U2X6;E9Q211;Q9WTY1	Pdcd7	Programmed cell death protein 7	-0.092171	0.112767	FALSE
RNA10	Q3U3R4-3;Q3U3R4-2;Q3U3R4	Lmf1	Lipase maturation factor 1	#N/A	-1.2641	#N/A
RNA10	Q3U4P6;Q9JI99	Sgpp1	Sphingosine-1-phosphate phosphatase 1	#N/A	0.0117819	FALSE
RNA10	Q3U6P5;Q9Z204;Q9Z204-2;Q9Z204-5;Q9Z204-4;Q9Z204-3;E9Q786;F8WGB9;Q8BTF8	Hnrnpc	Heterogeneous nuclear ribonucleoproteins C1/C2	1.4392	-1.34747	TRUE
RNA10	Q3U741;Q501J6;Q501J6-2	Ddx17	Probable ATP-dependent RNA helicase DDX17	0.0932897	0.0475384	FALSE
RNA10	Q3U9G9	Lbr	Lamin-B receptor	0.0870554	-0.125179	FALSE
RNA10	Q3UBX0;D3Z7P2;D3Z3Z2;D3YX08;D3Z0I8	Tmem109	Transmembrane protein 109	-0.323967	-0.158413	FALSE
RNA10	Q3UEB3-2;Q3UEB3-3;Q3UEB3	Puf60	Poly(U)-binding-splicing factor PUF60	0.0391384	0.00273852	FALSE
RNA10	Q3UFM5	Nom1	Nucleolar MIF4G domain-containing protein 1	-0.0301183	0.0549179	FALSE
RNA10	Q3UGB5;Q9JII5-2;Q9JII5;D3Z4J1	Dazap1	DAZ-associated protein 1	0.0184917	0.280362	FALSE
RNA10	Q3UH07;Q3UH63;Q5DTW2;Q5DTW2-2	Sfmbt2	Scm-like with four MBT domains protein 2	0.0359054	-0.089866	FALSE
RNA10	Q3UHU5-3;Q3UHU5;B8JJI7;Q3UHU5-2;A2ACV6;Q6NZL0	Mtcl1	Microtubule cross-linking factor 1	-0.129497	-0.0578121	FALSE
RNA10	Q3UHX9-2;Q3UHX9	D2Wsu81e	Uncharacterized protein C9orf114 homolog	-0.280212	#N/A	FALSE
RNA10	Q3UI84;Q99J62;D6RGM1;D3Z7I8	Rfc4	Replication factor C subunit 4	-0.462873	0.122341	FALSE
RNA10	Q3UID0;Q6PDG5-2;Q6PDG5	Smarcc2	SWI/SNF complex subunit SMARCC2	-0.156177	0.110096	FALSE
RNA10	Q3UJB0	Sf3b2		0.0297002	0.00129784	FALSE
RNA10	Q3UKJ7;Q3UKJ7-2	Smu1	WD40 repeat-containing protein SMU1;WD40 repeat-containing protein SMU1, N-terminally processed	0.229834	-0.275944	FALSE
RNA10	Q3UL36;Q3UL36-2	Arglu1	Arginine and glutamate-rich protein 1	0.339935	-0.213303	FALSE
RNA10	Q8BVY0;Q3UL54;E9Q0A1	Rsl1d1		-0.116551	0.25544	FALSE
RNA10	Q3UMU9;Q3UMU9-3;Q3UMU9-2	Hdgfrp2	Hepatoma-derived growth factor-related protein 2	-0.276118	0.0901759	FALSE
RNA10	Q3UN02;B0V2Q9	Lclat1	Lysocardiolipin acyltransferase 1	-0.851131	#N/A	FALSE
RNA10	Q3URQ0;F6ZZ61	Tex10	Testis-expressed sequence 10 protein	0.0817487	0.16337	FALSE
RNA10	Q3URU2-2;Q3URU2	Peg3	Paternally-expressed gene 3 protein	0.274888	-0.0404969	FALSE
RNA10	Q3US17	Znf48	Zinc finger protein 48	-0.246259	0.216734	FALSE
RNA10	Q3USH5;E9Q8G1	Sfswap	Splicing factor, suppressor of white-apricot homolog	0.193835	-0.140651	FALSE
RNA10	Q3USK2;Q9DC28-2;Q9DC28;F7A4U8;Q3TYE1;Q9JMK2;A8Y2Z9	Csnk1d	Casein kinase I isoform delta;Casein kinase I isoform epsilon	-0.248948	-0.0207795	FALSE
RNA10	Q3UVK0;F6TQS9;Q3UVK0-2;G8JL46	Ermp1	Endoplasmic reticulum metallopeptidase 1	-0.191145	0.111833	FALSE
RNA10	Q3UYV9	Ncbp1	Nuclear cap-binding protein subunit 1	-0.166066	-0.101939	FALSE
RNA10	Q3UZ01-2;Q3UZ01;F6TN13	Rnpc3	RNA-binding protein 40	-0.0069706	-0.0465187	FALSE
RNA10	Q4FK66;Q4FK66-2	Prpf38a	Pre-mRNA-splicing factor 38A	0.310689	-0.227861	FALSE
RNA10	Q4VA53;F8WHU5;Q4VA53-3;Q4VA53-2	Pds5b	Sister chromatid cohesion protein PDS5 homolog B	-0.224452	0.0863762	FALSE
RNA10	Q4VBE8	Wdr18	WD repeat-containing protein 18	#N/A	-0.936193	#N/A
RNA10	Q52KE7-2;Q52KE7;F6WST0;F6WYR6	Ccnl1	Cyclin-L1	#N/A	-0.350467	FALSE
RNA10	Q569Z5;F8WHR6;Q569Z5-2	Ddx46	Probable ATP-dependent RNA helicase DDX46	0.31371	-0.088899	FALSE
RNA10	Q569Z6;Q8BZN7;F6YH92;F7AB07;Q80VM0	Thrap3	Thyroid hormone receptor-associated protein 3	0.00230647	0.012068	FALSE
RNA10	Q56A06;Q56A06-2	Tmtc2	Transmembrane and TPR repeat-containing protein 2	0.0250288	#N/A	FALSE
RNA10	Q5DTT3	Fam208b	Protein FAM208B	0.0604625	#N/A	FALSE
RNA10	Q5DW34-2;Q5DW34-3;Q5DW34;A2AIS5;F6WWY8;Q8BRN2;E9Q5A3	Ehmt1	Histone-lysine N-methyltransferase EHMT1	0.0798389	0.115566	FALSE
RNA10	Q5K4Q9;Q8C6B0;Q5I0W6;Q76I26;G3X9G9	Mettl7a1;Mettl7a2;UbiE-YGHL1(HIG1-4)		#N/A	0.125122	FALSE
RNA10	Q5NBZ2;Q5NBZ1;Q80XS2;Q9JMG9;Q5NBY9	Patz1		-0.0636353	0.248049	FALSE
RNA10	Q5NCR9	Nsrp1	Nuclear speckle splicing regulatory protein 1	0.0432045	0.210763	FALSE
RNA10	Q5RJG1	Nol10	Nucleolar protein 10	-0.605332	-0.065793	FALSE
RNA10	Q5SFM8;Q5SFM8-2;Q5SFM8-3	Rbm27	RNA-binding protein 27	-0.0797219	0.0945063	FALSE
RNA10	Q5SQ20;Q9EQ61	Pes1	Pescadillo homolog	-0.60452	-0.0461314	FALSE
RNA10	Q5SSI6;Q3TJX6	Utp18	U3 small nucleolar RNA-associated protein 18 homolog	-0.0440921	0.148348	FALSE
RNA10	Q5SUF2;Q5SUF2-3;Q5SUF2-2;F8WGA8;F7A7G1;F7CR21	Luc7l3	Luc7-like protein 3	0.212258	-0.207145	FALSE
RNA10	Q5SUT0;Q5SUS9;Q61545;Q5SUS8	Ewsr1	RNA-binding protein EWS	-0.0248688	0.14509	FALSE
RNA10	Q5SXC4;Q5SXC3;Q05DR9;F8VPK3;P56671	Vezf1		0.395063	0.185867	FALSE
RNA10	Q5U4C3	Scaf1	Splicing factor, arginine/serine-rich 19	0.00963382	#N/A	FALSE
RNA10	Q5XJF6;P53026;D6RE43;D3YXT2	Rpl10a	Ribosomal protein;60S ribosomal protein L10a	-0.0858029	-0.245455	FALSE
RNA10	Q60668-3;Q60668;F6ZV59;Q60668-4;Q60668-2;E9Q5B6;F6SHF3;F7A465	Hnrnpd	Heterogeneous nuclear ribonucleoprotein D0	0.0197731	-0.1461	FALSE
RNA10	Q60737;A2ANR6	Csnk2a1	Casein kinase II subunit alpha	0.143655	#N/A	FALSE
RNA10	Q60749;Q9WU01;Q9WU01-2	Khdrbs1	KH domain-containing, RNA-binding, signal transduction-associated protein 1	-0.190437	0.113034	FALSE
RNA10	Q60865	Caprin1	Caprin-1	-0.54732	0.252658	FALSE
RNA10	Q60900-2;Q60900;B1AXZ0;Q80UJ0;A2A9S3;Q3UR02;A2A9S2;A2A9R8;A2A9R6;Q80Y51;B1AXZ6;Q8BVA9;A2A9S0;B1AXZ4;B1AXZ5;Q61701-2;Q60899;Q61701	Elavl3	ELAV-like protein 3	0.678072	#N/A	FALSE
RNA10	Q60932-2;Q60932;F2Z471	Vdac1	Voltage-dependent anion-selective channel protein 1	-0.201012	0.0978804	FALSE
RNA10	Q61029-3	Tmpo	Lamina-associated polypeptide 2, isoforms beta/delta/epsilon/gamma	-0.339491	0.145612	FALSE
RNA10	Q61033	Tmpo	Lamina-associated polypeptide 2, isoforms alpha/zeta	-0.232549	-0.0743803	FALSE
RNA10	Q61039;Q64279	Hand2	Heart- and neural crest derivatives-expressed protein 2	0.241962	-0.351608	FALSE
RNA10	Q61164	Ctcf	Transcriptional repressor CTCF	0.0439044	0.0813396	FALSE
RNA10	Q61263	Soat1	Sterol O-acyltransferase 1	-0.477181	0.38405	FALSE
RNA10	Q61466-2;Q61466	Smarcd1	SWI/SNF-related matrix-associated actin-dependent regulator of chromatin subfamily D member 1	-0.276572	-0.027028	FALSE
RNA10	Q8BTS0;Q61656;B1ARB9;B1ARC0;B1ARB8	Ddx5	Probable ATP-dependent RNA helicase DDX5	-0.0480691	0.0710762	FALSE
RNA10	Q61937;Q9DAY9;Q5SQB5;Q5SQB0;E9Q5T3	Npm1	Nucleophosmin	-0.403618	0.179511	FALSE
RNA10	Q61990-2;Q61990-3;Q61990;G5E916;F7A4C5;P57722-2;P57722;E9Q7D8	Pcbp2	Poly(rC)-binding protein 2;Poly(rC)-binding protein 3	-0.0875494	-0.175485	FALSE
RNA10	Q62066	Phox2a	Paired mesoderm homeobox protein 2A	-0.101443	-0.20548	FALSE
RNA10	Q62167;P16381;Q3V086;Q61496	Ddx3x	ATP-dependent RNA helicase DDX3X;Putative ATP-dependent RNA helicase Pl10	0.03492	0.0911243	FALSE
RNA10	Q62189;E9Q4T6;D3Z0S6;F8VQ88;D6RI83	Snrpa	U1 small nuclear ribonucleoprotein A	0.0683269	0.0117819	FALSE
RNA10	Q62241	Snrpc	U1 small nuclear ribonucleoprotein C	0.16337	-0.0710423	FALSE
RNA10	Q62376;Q62376-2;Q99LY5	Snrnp70	U1 small nuclear ribonucleoprotein 70 kDa	0.161694	-0.0885769	FALSE
RNA10	Q62504-3;Q62504-2;Q62504;E9Q807;A2ADB1;A2ADB0	Spen	Msx2-interacting protein	0.0791562	-0.117913	FALSE
RNA10	Q64012-2;A2AU62;Q64012;A2AU61;A2AU60	Raly	RNA-binding protein Raly	1.03696	-0.922812	TRUE
RNA10	Q640M1;Q6EJB6;E9Q9S3	Utp14a	U3 small nucleolar RNA-associated protein 14 homolog A	0.545474	-0.00953883	FALSE
RNA10	Q64310;E0CXD9;F7CH13	Surf4	Surfeit locus protein 4	0.0561673	0.0836559	FALSE
RNA10	Q64511;F6V2E8;F6U5K2;F6XX57	Top2b	DNA topoisomerase 2-beta	-0.404248	-0.150577	FALSE
RNA10	Q66JV4;Q66JV4-2	Rbm12b2	RNA-binding protein 12B-B	-0.165192	-0.541555	FALSE
RNA10	Q69Z99	Znf512	Zinc finger protein 512	-0.108425	0.106214	FALSE
RNA10	Q69ZP6;Q9CWK3	Cd2bp2	CD2 antigen cytoplasmic tail-binding protein 2	#N/A	-0.0585331	FALSE
RNA10	Q69ZR9-2;Q69ZR9	Fam208a	Protein FAM208A	-0.226037	0.284751	FALSE
RNA10	Q6A068;E9Q5F8	Cdc5l	Cell division cycle 5-like protein	0.0994972	0.0950467	FALSE
RNA10	Q6DFW4	Nop58	Nucleolar protein 58	0.137766	-0.0938944	FALSE
RNA10	Q6KCD5-2;Q6KCD5	Nipbl	Nipped-B-like protein	-0.444694	-0.014485	FALSE
RNA10	Q6NS46	Pdcd11	Protein RRP5 homolog	-0.374019	0.299596	FALSE
RNA10	Q6NV83-3;Q6NV83-2;Q6NV83	U2surp	U2 snRNP-associated SURP motif-containing protein	0.0311128	-0.0495017	FALSE
RNA10	Q6NVF9	Cpsf6	Cleavage and polyadenylation specificity factor subunit 6	-0.0322264	0.00288251	FALSE
RNA10	Q6NZF1	Zc3h11a	Zinc finger CCCH domain-containing protein 11A	#N/A	-0.109032	FALSE
RNA10	Q6NZQ2	Ddx31		-0.0510254	0.168642	FALSE
RNA10	Q6P2B1;Q6P2B1-2;Q6P2B1-3;E9Q0H8;E9PWA5;F6TDZ2	Tnpo3	Transportin-3	0.0618453	0.225768	FALSE
RNA10	Q6P4S8	Ints1	Integrator complex subunit 1	-0.150481	0.0174944	FALSE
RNA10	Q6P4T2;E9QAF6	Snrnp200	U5 small nuclear ribonucleoprotein 200 kDa helicase	-0.0451188	0.021764	FALSE
RNA10	Q6P542	Abcf1	ATP-binding cassette sub-family F member 1	-0.409317	-0.0207209	FALSE
RNA10	Q6P5B0	Rrp12	RRP12-like protein	0.0419438	-0.0427688	FALSE
RNA10	Q6P5F9;F6YA11;A2AKT6	Xpo1	Exportin-1	-0.134667	0.0458623	FALSE
RNA10	Q6P9R1	Ddx51	ATP-dependent RNA helicase DDX51	-0.0649326	0.189666	FALSE
RNA10	Q6PAL7	Ahdc1	AT-hook DNA-binding motif-containing protein 1	0.132643	-0.0932787	FALSE
RNA10	Q6PB93-2;Q6PB93	Galnt2	Polypeptide N-acetylgalactosaminyltransferase 2;Polypeptide N-acetylgalactosaminyltransferase 2 soluble form	-0.164027	0.135009	FALSE
RNA10	Q6PCM2;Q6PCM2-2;Q6PCM2-3;F6WNG1	Ints6	Integrator complex subunit 6	-0.159202	0.0932897	FALSE
RNA10	Q6PDM2;Q6PDM2-3;Q6PDM2-2;F7AI47;F6QXN3	Srsf1	Serine/arginine-rich splicing factor 1	0.2587	-0.238732	FALSE
RNA10	Q6PDZ2;D6RI25	Taf1c	TATA box-binding protein-associated factor RNA polymerase I subunit C	0.064469	0.180912	FALSE
RNA10	Q6PE01;Q3UFK4	Snrnp40	U5 small nuclear ribonucleoprotein 40 kDa protein	-0.0739702	0.0961269	FALSE
RNA10	Q6PFB2;Q8VE37	Rcc1	Regulator of chromosome condensation	-0.00106799	0.0900404	FALSE
RNA10	Q6PFF0;F6Z1F4;Q7TSH6	Scaf4		-0.12279	-0.0318576	FALSE
RNA10	Q6PGF5	Bms1		-0.0822857	-0.372767	FALSE
RNA10	Q6PGG6	Gnl3l	Guanine nucleotide-binding protein-like 3-like protein	-0.177066	0.0803848	FALSE
RNA10	Q6PHZ5	Rbm15b	Putative RNA-binding protein 15B	-0.0596152	0.067914	FALSE
RNA10	Q6PR54-2;Q6PR54;Q6PR54-3	Rif1	Telomere-associated protein RIF1	0.0764223	-0.0211747	FALSE
RNA10	Q6TEK5;Q0VGU5	Vkorc1l1	Vitamin K epoxide reductase complex subunit 1-like protein 1	-0.296385	0.14978	FALSE
RNA10	Q6ZPR5;E9Q1V5;Q6ZPR5-2;Q6ZPR5-3;Q6ZPR5-4;E9Q914;Q6ZPR5-5;E9Q9L1;E9Q0L7;E9Q1M2;E9Q5Z0;E9Q5R0;E9PVE5;E9Q146;E9Q1T4;E9PZU7	Smpd4	Sphingomyelin phosphodiesterase 4	0.00460925	0.0915306	FALSE
RNA10	Q6ZQ38;D3YWC5	Cand1	Cullin-associated NEDD8-dissociated protein 1	-0.542227	0.192573	FALSE
RNA10	Q6ZQ61;Q8K310	Matr3	Matrin-3	0.442439	-0.405891	FALSE
RNA10	Q6ZQH8;F2Z4A7;F7BCN9;A2AWI5;F2Z3V3	Nup188	Nucleoporin NUP188 homolog	-0.0198284	-0.0851753	FALSE
RNA10	Q6ZQK0;Q80W41	Ncapd3	Condensin-2 complex subunit D3	-0.157641	-0.225261	FALSE
RNA10	Q6ZQL4	Wdr43	WD repeat-containing protein 43	0.0294175	0.0912598	FALSE
RNA10	Q6ZWM4	Lsm8	U6 snRNA-associated Sm-like protein LSm8	-0.097116	-0.0232551	FALSE
RNA10	Q6ZWN5;F7CJS8;D3YWH9;Q9CXW7;D3Z673;D3YUV6	Rps9	40S ribosomal protein S9	0.0871912	-0.272036	FALSE
RNA10	Q6ZWX6	Eif2s1	Eukaryotic translation initiation factor 2 subunit 1	-0.433838	-0.170962	FALSE
RNA10	Q7JJ13;Q7JJ13-2;F8WIU6;Q3TH63;G3UZR9	Brd2	Bromodomain-containing protein 2	0.0318186	-0.0524909	FALSE
RNA10	Q7TMK9;G3V018;G3XA76	Syncrip	Heterogeneous nuclear ribonucleoprotein Q	0.129481	-0.268156	FALSE
RNA10	Q7TNC4;E9PZ93;Q7TNC4-2;Q7TNC4-3;E9QNA0;E9PXU4;Q05CX5;E9Q715;E9PX54;REV__Q8VDS7-2;REV__P58774-2;REV__P58774;REV__CON__Q3SX28;REV__A2AIM4;REV__Q8VDS7-1;REV__Q8VDS7;REV__B2RR53;REV__G5E828;REV__Q6A078;REV__E9Q9M0	Luc7l2	Putative RNA-binding protein Luc7-like 2	0.110096	-0.0738184	FALSE
RNA10	Q7TNV0;E9Q8Y1;E9Q8P4;D3YVJ6	Dek	Protein DEK	0.051024	-0.519921	FALSE
RNA10	Q7TPQ3-2;Q7TPQ3-5;Q7TPQ3;Q7TPQ3-3	Shprh	E3 ubiquitin-protein ligase SHPRH	-0.34172	-0.0167747	FALSE
RNA10	Q7TPV4;Q3TLF6	Mybbp1a	Myb-binding protein 1A	0.1133	-0.115519	FALSE
RNA10	Q7TQK1;Q7TQK1-2	Ints7	Integrator complex subunit 7	-0.210045	0.0970714	FALSE
RNA10	Q7TT00;Q7TT00-2;Q7TT00-3	Supt20h	Transcription factor SPT20 homolog	-0.0122717	0.177471	FALSE
RNA10	Q80SY5	Prpf38b	Pre-mRNA-splicing factor 38B	0.382059	-0.167118	FALSE
RNA10	Q80T69	Rsbn1	Round spermatid basic protein 1	-0.0407046	0.145221	FALSE
RNA10	Q80TN5;Q3TRB3;Q80TN5-2	Zdhhc17	Palmitoyltransferase ZDHHC17	#N/A	0.240986	FALSE
RNA10	Q80UK8;Q80UK8-2;Q5SXZ7	Ints2	Integrator complex subunit 2	-0.140587	-0.0102506	FALSE
RNA10	Q80UM7	Mogs	Mannosyl-oligosaccharide glucosidase	-0.123575	0.291604	FALSE
RNA10	Q80UZ2-2;Q80UZ2	Sdad1	Protein SDA1 homolog	-0.160637	0.00963382	FALSE
RNA10	Q80V86;A2API3	Ints8	Integrator complex subunit 8	-0.16579	0.0418037	FALSE
RNA10	Q80VD1	Fam98b	Protein FAM98B	-0.774528	0.336055	FALSE
RNA10	Q80VG1-2;Q80VG1;D3YY47;D3Z791	Scml4	Sex comb on midleg-like protein 4	-0.0309287	0.0490731	FALSE
RNA10	Q80W00;F8WIK6;Q80W00-2	Ppp1r10	Serine/threonine-protein phosphatase 1 regulatory subunit 10	0.0182069	0.0418037	FALSE
RNA10	Q80W94	Mogat2	2-acylglycerol O-acyltransferase 2	-0.420298	0.701505	FALSE
RNA10	Q80WS3	Fbll1	rRNA/tRNA 2-O-methyltransferase fibrillarin-like protein 1	0.0622599	-0.115066	FALSE
RNA10	Q80X41-2;Q80X41-5;Q80X41-3;Q80X41	Vrk1	Serine/threonine-protein kinase VRK1	#N/A	0.343806	FALSE
RNA10	Q8CFS2;Q80Y44	Ddx10	Probable ATP-dependent RNA helicase DDX10	0.021764	0.103128	FALSE
RNA10	Q80YR5;F6TC77;F6X6Q7;F6XJ79;F6Z0Y5;F6WIZ2;D6RHP9;F6VRR0;D6RJ78;G3UVV1	Safb2	Scaffold attachment factor B2	0.0343566	0.0416635	FALSE
RNA10	Q80YR9	Rbm12b1	RNA-binding protein 12B-A	0.155231	-0.0737728	FALSE
RNA10	Q80ZM5	H1fx		-0.184752	-0.0333481	FALSE
RNA10	Q80ZW2	Them6	Protein THEM6	0.0482362	-0.310629	FALSE
RNA10	Q810A7;Q810A7-2	Ddx42	ATP-dependent RNA helicase DDX42	-0.647264	0.157691	FALSE
RNA10	Q810V0;E9Q4C9	Mphosph10	U3 small nucleolar ribonucleoprotein protein MPP10	-0.0317839	#N/A	FALSE
RNA10	Q8BFQ4	Wdr82	WD repeat-containing protein 82	-0.0943564	0.0106366	FALSE
RNA10	Q8BFY9-2;Q8BFY9	Tnpo1	Transportin-1	-0.398779	0.201634	FALSE
RNA10	Q8BG81;Q3UDD3;F6VR84	Poldip3	Polymerase delta-interacting protein 3	-0.223205	-0.1794	FALSE
RNA10	Q8BGS0-2;Q8BGS0	Mak16	Protein MAK16 homolog	0.0130692	0.407516	FALSE
RNA10	Q8BHC4;B0QZX9	Dcakd	Dephospho-CoA kinase domain-containing protein	-0.194163	-0.153382	FALSE
RNA10	Q8BHF7;F8WI04;F2Z427	Pgs1	CDP-diacylglycerol--glycerol-3-phosphate 3-phosphatidyltransferase, mitochondrial	0.125254	0.121281	FALSE
RNA10	Q8BHS3	Rbm22	Pre-mRNA-splicing factor RBM22	#N/A	-0.242175	FALSE
RNA10	Q8BHY2	Noc4l	Nucleolar complex protein 4 homolog	-0.0792037	#N/A	FALSE
RNA10	Q8BI72	Cdkn2aip	CDKN2A-interacting protein	-0.538136	0.0387171	FALSE
RNA10	Q8BIQ5-2;Q8BIQ5;E9PZ33;A2AEK3;A2AEK1;F6ZKC7;A2AEJ8;Q8C7E9	Cstf2	Cleavage stimulation factor subunit 2	0.127897	0.189034	FALSE
RNA10	Q8BIZ6	Snip1	Smad nuclear-interacting protein 1	-0.383586	0.0897693	FALSE
RNA10	Q8BJ05-2;Q8BJ05-3;Q8BJ05	Zc3h14	Zinc finger CCCH domain-containing protein 14	0.163499	-0.14081	FALSE
RNA10	Q8BJ71;Q8BJ71-2	Nup93	Nuclear pore complex protein Nup93	0.0319597	0.0340748	FALSE
RNA10	Q8BJS4-3;Q8BJS4-2;Q8BJS4	Sun2	SUN domain-containing protein 2	0.273098	-0.0381396	FALSE
RNA10	Q8BJW5-2;Q8BJW5	Nol11	Nucleolar protein 11	#N/A	-0.258097	FALSE
RNA10	Q8BK67;A2AWQ2	Rcc2	Protein RCC2	-0.375459	-0.00145786	FALSE
RNA10	Q8BKF1;E9PWD9;E0CY15;F6TLB0	Polrmt	DNA-directed RNA polymerase, mitochondrial;DNA-directed RNA polymerase	-0.0356088	-0.00623145	FALSE
RNA10	Q8BKS9	Kiaa0020	Pumilio domain-containing protein KIAA0020	-0.0961288	0.0565835	FALSE
RNA10	Q8BM55;D3Z6S1;Q8BM55-2;Q8BM55-3	Tmem214	Transmembrane protein 214	-0.175941	0.153935	FALSE
RNA10	Q8BMC4	Nop9	Nucleolar protein 9	0.101919	0.0226164	FALSE
RNA10	Q8BMK4	Ckap4	Cytoskeleton-associated protein 4	-0.000360719	0.0526941	FALSE
RNA10	Q8BMQ2;E9Q2B0;Q8BMQ2-2;Q8BMQ2-3	Gtf3c4	General transcription factor 3C polypeptide 4	-0.306002	0.116232	FALSE
RNA10	Q8BMS1	Hadha	Trifunctional enzyme subunit alpha, mitochondrial;Long-chain enoyl-CoA hydratase;Long chain 3-hydroxyacyl-CoA dehydrogenase	-0.634935	0.0233263	FALSE
RNA10	Q8BQ46;E9Q6D4;F6QCI0	Taf15		-0.0613604	0.207768	FALSE
RNA10	Q8BTI8-2;Q8BTI8;Q8BTI8-3	Srrm2	Serine/arginine repetitive matrix protein 2	0.228234	-0.190602	FALSE
RNA10	Q8BTU1;Q8BTU1-2	Cfap20	Cilia- and flagella-associated protein 20	0.118094	-0.155871	FALSE
RNA10	Q8BTV2-2;Q8BTV2;Q8BTV2-3	Cpsf7	Cleavage and polyadenylation specificity factor subunit 7	-0.0560562	0.0976108	FALSE
RNA10	Q8BU11;Q80W03;A2A473;E9Q0B9;A2A472;Q66JW3	Tox4	TOX high mobility group box family member 4	0.0347792	0.0905825	FALSE
RNA10	Q8BU14	Sec62	Translocation protein SEC62	0.655535	0.0106366	FALSE
RNA10	Q8BVE3	Atp6v1h	V-type proton ATPase subunit H	-0.407574	0.188401	FALSE
RNA10	Q8BX09;Q8BX09-2	Rbbp5	Retinoblastoma-binding protein 5	-0.034249	#N/A	FALSE
RNA10	Q8BX10-2;Q8BX10;F6YJC6	Pgam5	Serine/threonine-protein phosphatase PGAM5, mitochondrial	0.208143	#N/A	FALSE
RNA10	Q8BXA5	Clptm1l	Cleft lip and palate transmembrane protein 1-like protein	#N/A	-0.135443	FALSE
RNA10	Q8BXV2	Bri3bp	BRI3-binding protein	-0.953244	#N/A	FALSE
RNA10	Q8BYH8-2;Q8BYH8;F7AL76;Q09XV5;A3KFM7;A3KFM8	Chd9;Chd8	Chromodomain-helicase-DNA-binding protein 9;Chromodomain-helicase-DNA-binding protein 8;Chromodomain-helicase-DNA-binding protein 6	0.177854	#N/A	FALSE
RNA10	Q8C1E7	Tmem120a	Transmembrane protein 120A	-0.303187	#N/A	FALSE
RNA10	Q8C2Q3;E9Q205;E9QL13;Q8C2Q3-2;E9PXP4;B0LM42	Rbm14	RNA-binding protein 14	0.53047	-0.326353	FALSE
RNA10	Q8C3F2-3;Q8C3F2	Fam120c	Constitutive coactivator of PPAR-gamma-like protein 2	0.177854	0.15069	FALSE
RNA10	Q8C3X8	Lmf2	Lipase maturation factor 2	#N/A	-0.027322	FALSE
RNA10	Q8C4J7;Q8CE86;F6YAR3	Tbl3	Transducin beta-like protein 3	#N/A	-0.442418	FALSE
RNA10	Q8C570;Q8CBU3;A2ASC6	Rae1	mRNA export factor	-0.0148202	0.194213	FALSE
RNA10	Q8C6B9	Rps19bp1	Active regulator of SIRT1	-0.00562303	0.0220482	FALSE
RNA10	Q8C7V3	Utp15	U3 small nucleolar RNA-associated protein 15 homolog	0.236217	0.0553345	FALSE
RNA10	Q8C827-2;Q8C827-3;Q8C827	Zfp62	Zinc finger protein 62	#N/A	0.00288251	FALSE
RNA10	Q8C854;A2ATP6;Q8C854-3;G8JL68;A2ATP5;F6XJA1;Q8C854-1;Q8C854-2	Myef2	Myelin expression factor 2	0.555718	-0.478587	FALSE
RNA10	Q8C9B9;Q8C9B9-3;Q8C9B9-2	Dido1	Death-inducer obliterator 1	-0.0286753	0.156655	FALSE
RNA10	Q8CB77	Tceb3	Transcription elongation factor B polypeptide 3	-0.362937	0.217603	FALSE
RNA10	Q8CCF0-2;Q8CCF0-3;Q8CCF0;Q8CCF0-5;Q8CCF0-4	Prpf31	U4/U6 small nuclear ribonucleoprotein Prp31	-0.28981	0.154194	FALSE
RNA10	Q8CD10	Micu2	Calcium uptake protein 2, mitochondrial	-0.53343	0.453439	FALSE
RNA10	Q8CE64;Q8CE64-2	Znf276	Zinc finger protein 276	#N/A	0.0413832	FALSE
RNA10	Q8CFC7-2;Q8CFC7-3;Q8CFC7	Clasrp	CLK4-associating serine/arginine rich protein	-0.024766	#N/A	FALSE
RNA10	Q8CFI7	Polr2b	DNA-directed RNA polymerase II subunit RPB2	#N/A	-0.107399	FALSE
RNA10	Q8CGC6;F6SB18	Rbm28	RNA-binding protein 28	-0.117568	0.109026	FALSE
RNA10	Q8CGF7-2;Q8CGF7;Q8CGF7-3	Tcerg1	Transcription elongation regulator 1	-0.210847	-0.0082614	FALSE
RNA10	Q8CH02	Sugp1	SURP and G-patch domain-containing protein 1	-0.0777412	-0.0406008	FALSE
RNA10	Q8CH18;Q8CH18-3;Q8CH18-2	Ccar1	Cell division cycle and apoptosis regulator protein 1	-0.237762	0.14274	FALSE
RNA10	Q8CH25-2;Q8CH25;Q9CS69	Sltm	SAFB-like transcription modulator	0.0875986	-0.0243551	FALSE
RNA10	Q8CHT3	Ints5	Integrator complex subunit 5	-0.140985	0.0669502	FALSE
RNA10	Q8CI03;Q8CI03-2;Q8CI03-3	Flywch1	FLYWCH-type zinc finger-containing protein 1	0.354565	0.14991	FALSE
RNA10	Q8CI11;Q8CI11-2	Gnl3	Guanine nucleotide-binding protein-like 3	-0.278339	-0.0162348	FALSE
RNA10	Q8CIM8;Q8CIM8-2;Q8CIM8-3	Ints4	Integrator complex subunit 4	-0.126266	0.0574156	FALSE
RNA10	Q8CJF7;F6SJR1	Ahctf1	Protein ELYS	0.346191	-0.0549917	FALSE
RNA10	Q8JZU2;F6VVY4	Slc25a1		-0.0404672	0.145221	FALSE
RNA10	Q8JZX4;A2AP40	Rbm17	Splicing factor 45	0.031254	-0.00536235	FALSE
RNA10	Q8K019-2;Q8K019	Bclaf1	Bcl-2-associated transcription factor 1	0.0332292	0.018919	FALSE
RNA10	Q8K072	Reep4	Receptor expression-enhancing protein 4	#N/A	-0.165289	FALSE
RNA10	Q8K0H5;D3Z694	Taf10	Transcription initiation factor TFIID subunit 10	-0.095882	0.0357647	FALSE
RNA10	Q8K194;Q8K194-2	Snrnp27	U4/U6.U5 small nuclear ribonucleoprotein 27 kDa protein	0.0236102	-0.392838	FALSE
RNA10	Q9D4G5;Q8K205	Pop1		-0.0596453	0.400757	FALSE
RNA10	Q8K224	Nat10	N-acetyltransferase 10	0.192699	-0.0964372	FALSE
RNA10	Q8K284;E9QLY6;Q8K284-2;Q8K284-3	Gtf3c1	General transcription factor 3C polypeptide 1	-0.150385	0.0662614	FALSE
RNA10	Q8K2C9	ptplad1	Very-long-chain (3R)-3-hydroxyacyl-CoA dehydratase 3	-0.23562	0.0787464	FALSE
RNA10	Q8K2F0;Q8K2F0-2;A2AKA9;B0V2V6;Q91Y44;G3X8Z8	Brd3	Bromodomain-containing protein 3	0.62854	-0.139411	FALSE
RNA10	Q8K2F8;F6X2V9	Lsm14a	Protein LSM14 homolog A	0.0780633	0.0359054	FALSE
RNA10	Q8K2H1;G3X959;Q8K2H1-2;G3UWD4;Q3UBL8	Pphln1	Periphilin-1	0.179638	0.131063	FALSE
RNA10	Q8K2R5	Znf668	Zinc finger protein 668	0.108491	#N/A	FALSE
RNA10	Q8K301	Ddx52	Probable ATP-dependent RNA helicase DDX52	-0.273831	0.153027	FALSE
RNA10	Q8K363;F6ZX28	Ddx18	ATP-dependent RNA helicase DDX18	-0.40276	0.310456	FALSE
RNA10	Q8K3Z9	Pom121	Nuclear envelope pore membrane protein POM 121	0.110096	-0.0706332	FALSE
RNA10	Q8K4F6;E9QAY1	Nsun5	Probable 28S rRNA (cytosine-C(5))-methyltransferase	0.326882	0.00158609	FALSE
RNA10	Q8K4P0;D3YX80	Wdr33	pre-mRNA 3 end processing protein WDR33	-0.0454017	0.041243	FALSE
RNA10	Q8K4X7;E9Q6S5	Agpat4	1-acyl-sn-glycerol-3-phosphate acyltransferase delta	-0.087856	0.0727232	FALSE
RNA10	Q8K4Z5	Sf3a1	Splicing factor 3A subunit 1	0.18954	-0.247817	FALSE
RNA10	Q8QZY9;E9Q057	Sf3b4	Splicing factor 3B subunit 4	0.246347	-0.28884	FALSE
RNA10	Q8R0F5	Rbmx2	RNA-binding motif protein, X-linked 2	0.030548	-0.222178	FALSE
RNA10	Q8R0T2	Znf768	Zinc finger protein 768	#N/A	0.29772	FALSE
RNA10	Q8R0X7;D6REF7;D3YZT4;D3YY13;D3Z1Z3	Sgpl1	Sphingosine-1-phosphate lyase 1	-0.0875494	0.0328061	FALSE
RNA10	Q8R127;Q3ULN6;D3YZ22;F6S0R8	Sccpdh	Saccharopine dehydrogenase-like oxidoreductase	-0.158606	0.114767	FALSE
RNA10	Q8R149-2;Q8R149;F6ZBW5	Bud13	BUD13 homolog	0.0924781	0.0623981	FALSE
RNA10	Q8R2K4-2;Q8R2K4	Taf6l	TAF6-like RNA polymerase II p300/CBP-associated factor-associated factor 65 kDa subunit 6L	-0.00129901	#N/A	FALSE
RNA10	Q8R2M2	Dnttip2	Deoxynucleotidyltransferase terminal-interacting protein 2	#N/A	0.0695647	FALSE
RNA10	Q8R2T8-2;Q8R2T8	Gtf3c5	General transcription factor 3C polypeptide 5	-0.230228	0.142217	FALSE
RNA10	Q8R322;F7DD45	Gle1	Nucleoporin GLE1	0.0353424	-0.0090161	FALSE
RNA10	Q8R323	Rfc3	Replication factor C subunit 3	-0.384169	0.151989	FALSE
RNA10	Q8R326;Q8R326-2;F7D909	Pspc1	Paraspeckle component 1	-0.199222	0.0779266	FALSE
RNA10	Q8R3N1	Nop14	Nucleolar protein 14	0.059909	0.0227584	FALSE
RNA10	Q8R5J9	Arl6ip5	PRA1 family protein 3	-0.388563	0.353097	FALSE
RNA10	Q8R5K4-2;Q8R5K4	Nol6	Nucleolar protein 6	-0.387959	0.207768	FALSE
RNA10	Q8VCB1	Ndc1	Nucleoporin NDC1	0.396598	-0.0606079	FALSE
RNA10	Q8VCD6	Reep2	Receptor expression-enhancing protein 2	-0.182066	0.108625	FALSE
RNA10	Q8VCS3	Fam20b	Glycosaminoglycan xylosylkinase	#N/A	0.0892269	FALSE
RNA10	Q8VCX5;Q8VCX5-3;Q8VCX5-2;E9Q9E0;F6Z1Z9	Micu1	Calcium uptake protein 1, mitochondrial	-0.586644	0.193709	FALSE
RNA10	Q8VDM6-2;Q8VDM6;Q8VDM6-3	Hnrnpul1	Heterogeneous nuclear ribonucleoprotein U-like protein 1	0.341417	-0.0700727	FALSE
RNA10	Q8VDP4	Ccar2	Cell cycle and apoptosis regulator protein 2	0.0913952	0.205393	FALSE
RNA10	Q8VDP6	Cdipt	CDP-diacylglycerol--inositol 3-phosphatidyltransferase	-0.179841	-0.044107	FALSE
RNA10	Q8VEK3;G3XA10	Hnrnpu	Heterogeneous nuclear ribonucleoprotein U	0.146003	-0.0895743	FALSE
RNA10	Q8VH51-2;Q8VH51;Q8VH51-3;E9Q8F0;F7AA45;B7ZD61;B7ZD63;B7ZD64;E9PZF9;E9Q999;D6RCZ8;D6RJ85	Rbm39	RNA-binding protein 39	0.355355	-0.384621	FALSE
RNA10	Q8VHE0;F7A8K1	Sec63	Translocation protein SEC63 homolog	-0.231735	0.183709	FALSE
RNA10	Q8VHM5;A2AW41;A2AW40	Hnrnpr		0.281431	-0.424552	FALSE
RNA10	Q8VHZ7;F6VY64	Imp4	U3 small nucleolar ribonucleoprotein protein IMP4	#N/A	-1.33479	#N/A
RNA10	Q8VI24-2;Q8VI24;F8WHG2;E9Q535;E9PVB7;Q60611	Satb2	DNA-binding protein SATB2	0.692338	#N/A	FALSE
RNA10	Q8VI33;A2AP82;Q6NZA9;A2AP81	Taf9	Transcription initiation factor TFIID subunit 9;Transcription initiation factor TFIID subunit 9B	0.178492	0.274411	FALSE
RNA10	Q8VI84	Noc3l	Nucleolar complex protein 3 homolog	0.03492	-0.0444342	FALSE
RNA10	Q8VIJ6	Sfpq	Splicing factor, proline- and glutamine-rich	-0.0173878	-0.106172	FALSE
RNA10	Q91V01;D6RGA3	Lpcat3	Lysophospholipid acyltransferase 5	-0.354999	0.00187429	FALSE
RNA10	Q91V04	Tram1	Translocating chain-associated membrane protein 1	-0.279827	0.0299829	FALSE
RNA10	Q91V55;D3YYM6;P97461	Rps5	40S ribosomal protein S5;40S ribosomal protein S5, N-terminally processed	-0.0376509	0.115965	FALSE
RNA10	Q91VC3;E9PV04;D3YU49;A2AFK7;Q8BTU6;P60843;P10630;P10630-2;E9Q561;D6RJ60;D6RJ11;Q3TSJ4	Eif4a3	Eukaryotic initiation factor 4A-III;Eukaryotic initiation factor 4A-III, N-terminally processed	0.404358	-0.199554	FALSE
RNA10	Q91VK1	Bzw2	Basic leucine zipper and W2 domain-containing protein 2	-0.449533	0.341417	FALSE
RNA10	Q91VM5;B7ZNX0;Q9ESC8	Rbmxl1	RNA binding motif protein, X-linked-like-1	-0.0134216	-0.0598408	FALSE
RNA10	Q91VN6	Ddx41	Probable ATP-dependent RNA helicase DDX41	0.135666	-0.0436162	FALSE
RNA10	Q91VR5	Ddx1	ATP-dependent RNA helicase DDX1	-0.0233871	0.0455828	FALSE
RNA10	Q91W39;B7ZC23	Ncoa5	Nuclear receptor coactivator 5	0.391328	-0.281106	FALSE
RNA10	Q91WM1;Q91WM1-2;A2BH82;A2BH83	Strbp	Spermatid perinuclear RNA-binding protein	-0.0550966	0.0926134	FALSE
RNA10	Q91WM3;F6VEP4	Rrp9	U3 small nucleolar RNA-interacting protein 2	0.0425043	-0.207528	FALSE
RNA10	Q91WN1	Dnajc9	DnaJ homolog subfamily C member 9	0.0316775	0.0214797	FALSE
RNA10	Q91WQ5	Taf5l	TAF5-like RNA polymerase II p300/CBP-associated factor-associated factor 65 kDa subunit 5L	0.22404	-0.0776194	FALSE
RNA10	Q91XU3	Pip4k2c	Phosphatidylinositol 5-phosphate 4-kinase type-2 gamma	-0.108752	-0.111041	FALSE
RNA10	Q91YE7-2;Q91YE7;Q3TPF1;Q3ULB0	Rbm5	RNA-binding protein 5	0.00259452	0.0901759	FALSE
RNA10	Q91YK2;F7AGW8;D6RDD0	Rrp1b	Ribosomal RNA processing protein 1 homolog B	-0.0872582	0.0822938	FALSE
RNA10	Q91YM4-2;Q91YM4;E9PUT1	Tbrg4	Protein TBRG4	-0.0515188	0.27023	FALSE
RNA10	Q91YQ5	Rpn1	Dolichyl-diphosphooligosaccharide--protein glycosyltransferase subunit 1	0.585828	0.0394192	FALSE
RNA10	Q91YR7;Q91YR7-2	Prpf6	Pre-mRNA-processing factor 6	-0.00678216	0.0433445	FALSE
RNA10	Q91YU8	Ppan	Suppressor of SWI4 1 homolog	-0.0242965	-0.0691945	FALSE
RNA10	Q91Z49-2;Q91Z49;Q91Z49-3;D3Z591	Fyttd1	UAP56-interacting factor	0.388024	-0.193651	FALSE
RNA10	Q91ZS8-5;Q91ZS8-4;Q91ZS8-3;Q91ZS8-2;Q91ZS8	Adarb1	Double-stranded RNA-specific editase 1	1.1575	-1.00162	TRUE
RNA10	Q91ZW3;B1AUP9;Q6PGB8;Q6PGB8-2;F6Z6F4	Smarca5	SWI/SNF-related matrix-associated actin-dependent regulator of chromatin subfamily A member 5	-0.00414649	-0.0441962	FALSE
RNA10	Q920A7;Q920A7-2	Afg3l1	AFG3-like protein 1	#N/A	0.0781999	FALSE
RNA10	Q920L1	Fads1	Fatty acid desaturase 1	-0.135348	-0.0231965	FALSE
RNA10	Q921F2;E9Q830;Q8R0B4;Q8BLD4;Q6VYI5;Q6VYI4;F8WIJ9	Tardbp	TAR DNA-binding protein 43	0.341872	-0.378363	FALSE
RNA10	Q921K2;P11103;P11103-2	Parp1	Poly [ADP-ribose] polymerase 1	-0.26767	-0.185097	FALSE
RNA10	Q921L3	Tmco1	Transmembrane and coiled-coil domain-containing protein 1	-0.063575	0.0201999	FALSE
RNA10	Q921M3;F8WHW1;Q921M3-2	Sf3b3	Splicing factor 3B subunit 3	0.0179219	-0.0274397	FALSE
RNA10	Q921N6;Q921N6-2	Ddx27	Probable ATP-dependent RNA helicase DDX27	-0.173856	-0.102001	FALSE
RNA10	Q921Y2	Imp3	U3 small nucleolar ribonucleoprotein protein IMP3	-0.288893	#N/A	FALSE
RNA10	Q922J9;Q922J9-4;Q922J9-3;Q922J9-2;D3Z5W6;D3Z4N9;D3Z072	Far1	Fatty acyl-CoA reductase 1	-0.0812169	0.343578	FALSE
RNA10	Q922Q8;Q3TF84	Lrrc59	Leucine-rich repeat-containing protein 59	-0.233803	0.153157	FALSE
RNA10	Q922U1;E0CYD0;F6T4V0	Prpf3	U4/U6 small nuclear ribonucleoprotein Prp3	-0.253446	0.127633	FALSE
RNA10	Q923D4	Sf3b5	Splicing factor 3B subunit 5	0.422771	-0.219388	FALSE
RNA10	Q923D5	Wbp11	WW domain-binding protein 11	-0.0787617	0.148348	FALSE
RNA10	Q924C1;Q924C1-2;Q924C1-3	Xpo5	Exportin-5	-0.00101024	0.143132	FALSE
RNA10	Q924L1;Q924L1-2;Q924L1-3	Letmd1	LETM1 domain-containing protein 1	-0.0273662	-0.0434526	FALSE
RNA10	Q99020;Q9D6G1;Q80XR6;Q20BD0	Hnrnpab	Heterogeneous nuclear ribonucleoprotein A/B	-0.129055	-0.154731	FALSE
RNA10	Q99J27	Slc33a1	Acetyl-coenzyme A transporter 1	-0.087013	-0.441987	FALSE
RNA10	Q99J56	Derl1	Derlin-1	-0.178127	-0.0964835	FALSE
RNA10	Q99JF8;A2BI12;Q99JF8-2;F6RB63;F6W677	Psip1	PC4 and SFRS1-interacting protein	-0.365704	0.0251706	FALSE
RNA10	Q99JR1	Sfxn1	Sideroflexin-1	#N/A	-0.0118498	FALSE
RNA10	Q99JR8-2;Q99JR8;G3UXC0;Q6P9Z1	Smarcd2	SWI/SNF-related matrix-associated actin-dependent regulator of chromatin subfamily D member 2	-0.326389	0.0820213	FALSE
RNA10	Q99JX7	Nxf1	Nuclear RNA export factor 1	-0.0494719	0.0920721	FALSE
RNA10	Q99KK2;Q99KK2-2	Cmas	N-acylneuraminate cytidylyltransferase	-0.595685	-0.070815	FALSE
RNA10	Q99KP6;Q99KP6-2;Q99KP6-3	Prpf19	Pre-mRNA-processing factor 19	-0.0733022	-0.130081	FALSE
RNA10	Q99L45;E0CXJ3	Eif2s2	Eukaryotic translation initiation factor 2 subunit 2	-0.390113	0.0844725	FALSE
RNA10	Q99LF4	Rtcb	tRNA-splicing ligase RtcB homolog	-0.142592	0.0378742	FALSE
RNA10	Q99LI5	Znf281	Zinc finger protein 281	0.955238	#N/A	#N/A
RNA10	Q99LR1;D6RFU2;F7BHM8;D6RI21	Abhd12	Monoacylglycerol lipase ABHD12	-0.0805608	0.253142	FALSE
RNA10	Q99M28-2;Q99M28;E9PVX3	Rnps1	RNA-binding protein with serine-rich domain 1	0.227741	-0.373907	FALSE
RNA10	Q99MJ9;Q8BRU5	Ddx50	ATP-dependent RNA helicase DDX50	0.107956	0.0321008	FALSE
RNA10	Q99MN9;E9Q5K5;E9Q1J7;D3YZC1	Pccb	Propionyl-CoA carboxylase beta chain, mitochondrial	-0.12688	0.115566	FALSE
RNA10	Q99MR6-3;Q99MR6-4;Q99MR6-2;Q99MR6	Srrt	Serrate RNA effector molecule homolog	-0.239157	0.132511	FALSE
RNA10	Q99MU3-5;Q99MU3;Q99MU3-2;Q99MU3-4;Q99MU3-3	Adar	Double-stranded RNA-specific adenosine deaminase	1.23616	-0.869491	TRUE
RNA10	Q99PV0;E9Q3K7;B7ZC27	Prpf8	Pre-mRNA-processing-splicing factor 8	0.00389003	-0.0151555	FALSE
RNA10	Q9CPQ8;F2Z452	Atp5l	ATP synthase subunit g, mitochondrial	-0.0243551	-0.291857	FALSE
RNA10	Q9CPV7;Q9CPV7-2;Q9CPV7-3;Q9CPV7-4	Zdhhc6	Palmitoyltransferase ZDHHC6	0.248292	0.176195	FALSE
RNA10	Q9CQ69	Uqcrq	Cytochrome b-c1 complex subunit 8	0.161823	-0.0239737	FALSE
RNA10	Q9CQC6	Bzw1	Basic leucine zipper and W2 domain-containing protein 1	-0.538953	0.212756	FALSE
RNA10	Q9CQE8		UPF0568 protein C14orf166 homolog	-0.101304	0.0569996	FALSE
RNA10	Q9CQF3	Nudt21	Cleavage and polyadenylation specificity factor subunit 5	-0.01105	-0.0876567	FALSE
RNA10	Q9CQI7;A2CES4	Snrpb2	U2 small nuclear ribonucleoprotein B	-0.171645	-0.0268222	FALSE
RNA10	Q9CQJ4;O35730-3;O35730-2;O35730	Rnf2	E3 ubiquitin-protein ligase RING2	-0.0148348	-0.0602168	FALSE
RNA10	Q9CQS2	Nop10	H/ACA ribonucleoprotein complex subunit 3	-0.0347957	-0.108954	FALSE
RNA10	Q9CQU1;E9Q1H6;Q9WTK5	Mfap1	Microfibrillar-associated protein 1	-0.103689	0.165301	FALSE
RNA10	Q9CQU3	Rer1	Protein RER1	-0.0840738	-0.205647	FALSE
RNA10	Q9CWK0;Q9CR57	Rpl14	60S ribosomal protein L14	0.339023	#N/A	FALSE
RNA10	Q9CR60	Golt1b	Vesicle transport protein GOT1B	1.12492	-0.20234	FALSE
RNA10	Q9CR62;Q5SX46;Q5SX48	Slc25a11	Mitochondrial 2-oxoglutarate/malate carrier protein	0.026021	-0.0922633	FALSE
RNA10	Q9CR67;Q9CZM3;E0CXY5	Tmem33	Transmembrane protein 33	-0.11129	0.00547185	FALSE
RNA10	Q9CR78	Msantd3	Myb/SANT-like DNA-binding domain-containing protein 3	0.0880059	0.161952	FALSE
RNA10	Q9CRB2	Nhp2	H/ACA ribonucleoprotein complex subunit 2	-0.0616163	0.0278618	FALSE
RNA10	Q9CRC0	Vkorc1	Vitamin K epoxide reductase complex subunit 1	-0.0216286	0.0532504	FALSE
RNA10	Q9CS00	Cactin	Cactin	0.27739	0.0708015	FALSE
RNA10	Q9CSN1	Snw1	SNW domain-containing protein 1	0.178619	-0.0133342	FALSE
RNA10	Q9CU62	Smc1a	Structural maintenance of chromosomes protein 1A	-0.200117	#N/A	FALSE
RNA10	Q9CX86	Hnrnpa0	Heterogeneous nuclear ribonucleoprotein A0	-0.429382	0.134878	FALSE
RNA10	Q9CXG3;D6RJ77	Ppil4	Peptidyl-prolyl cis-trans isomerase-like 4	-0.243557	0.0735461	FALSE
RNA10	Q9CXK8;E9Q109	Nip7	60S ribosome subunit biogenesis protein NIP7 homolog	-0.94867	1.00447	FALSE
RNA10	Q9CXY6	Ilf2	Interleukin enhancer-binding factor 2	0.0200577	-0.127589	FALSE
RNA10	Q9CY27;G3UWE1;Q52L67	Tecr	Very-long-chain enoyl-CoA reductase	-0.278671	0.121679	FALSE
RNA10	Q9CY46;Q9QXA5;D3YTP8	Lsm4	U6 snRNA-associated Sm-like protein LSm4	-0.193701	-0.170199	FALSE
RNA10	Q9CY58-4;Q9CY58-3;Q9CY58-2;Q9CY58	Serbp1	Plasminogen activator inhibitor 1 RNA-binding protein	-0.12477	0.191563	FALSE
RNA10	Q9CYH6	Rrs1	Ribosome biogenesis regulatory protein homolog	0.175301	-0.0755504	FALSE
RNA10	Q9CYI4;Q9CYI4-2;D3Z765;D3YZ82;D6REI1;D6RGP6;F6QU81	Luc7l	Putative RNA-binding protein Luc7-like 1	0.0673634	0.0515809	FALSE
RNA10	Q9CYX7	Rrp15	RRP15-like protein	-0.14626	0.0840643	FALSE
RNA10	Q9CZ91	Srfbp1	Serum response factor-binding protein 1	-0.222027	0.145482	FALSE
RNA10	Q9CZU3	Skiv2l2	Superkiller viralicidic activity 2-like 2	0.137504	-0.150145	FALSE
RNA10	Q9D023	Mpc2	Mitochondrial pyruvate carrier 2	-0.189861	0.258579	FALSE
RNA10	Q9D0B0;F6RTE1	Srsf9	Serine/arginine-rich splicing factor 9	0.151469	-0.0868138	FALSE
RNA10	Q9D0D4	Dimt1	Probable dimethyladenosine transferase	-0.00377036	0.064607	FALSE
RNA10	Q9D0E1-2;Q9D0E1;B8JK33;B8JK32;E9Q0P7;F6W322;F7C9U3;G3X924;Q91VC4	Hnrnpm	Heterogeneous nuclear ribonucleoprotein M	0.553164	-0.364013	FALSE
RNA10	Q9D0F6;D3Z1Y6	Rfc5	Replication factor C subunit 5	-0.465819	0.264236	FALSE
RNA10	Q9D0M3-2;Q9D0M3	Cyc1	Cytochrome c1, heme protein, mitochondrial	-0.013509	-0.180234	FALSE
RNA10	Q9D0M5;D6RIN4	Dynll2	Dynein light chain 2, cytoplasmic	0.210763	-0.078457	FALSE
RNA10	Q9D0R4;Q5SVX2	Ddx56	Probable ATP-dependent RNA helicase DDX56	-0.0321821	0.0663992	FALSE
RNA10	Q9D0T1;E9PZS4	Nhp2l1	NHP2-like protein 1;NHP2-like protein 1, N-terminally processed	-0.180986	-0.162331	FALSE
RNA10	Q9D0W5	Ppil1	Peptidyl-prolyl cis-trans isomerase-like 1	0.164143	-0.725756	FALSE
RNA10	Q9D168	Ints12	Integrator complex subunit 12	-0.354759	0.0612923	FALSE
RNA10	Q9D1C9;D3YU43;F6VVA3;E9PYF0;E9QAX0	Rrp7a	Ribosomal RNA-processing protein 7 homolog A	-0.251831	0.207893	FALSE
RNA10	Q9D1J3	Sarnp	SAP domain-containing ribonucleoprotein	-0.571279	#N/A	FALSE
RNA10	Q9D1M7	Fkbp11	Peptidyl-prolyl cis-trans isomerase FKBP11	0.143002	0.169668	FALSE
RNA10	Q9D287;D6RGA5	Bcas2	Pre-mRNA-splicing factor SPF27	0.108491	-0.237064	FALSE
RNA10	Q9D2V8;D3YWD5;D6RI23;D3YYM9	Mfsd10	Major facilitator superfamily domain-containing protein 10	#N/A	0.209266	FALSE
RNA10	Q9D361;Q9D361-2	Snrnp48	U11/U12 small nuclear ribonucleoprotein 48 kDa protein	-0.369185	#N/A	FALSE
RNA10	Q9D384;D3YTL6	Snrnp35	U11/U12 small nuclear ribonucleoprotein 35 kDa protein	0.522156	#N/A	FALSE
RNA10	Q9D3B1	Ptplb	Very-long-chain (3R)-3-hydroxyacyl-CoA dehydratase 2	#N/A	0.16543	FALSE
RNA10	Q9D554	Sf3a3	Splicing factor 3A subunit 3	0.181802	-0.244617	FALSE
RNA10	Q9D6K9;Q9D6K9-2	Cers5	Ceramide synthase 5	-0.00528995	-0.0659138	FALSE
RNA10	Q9D6M3;E9PV90;E9PY45;E9Q6M6;E9Q579;F6UUQ1;Q9DB41-2;Q9DB41	Slc25a22	Mitochondrial glutamate carrier 1	0.0957219	0.138159	FALSE
RNA10	Q9D6Z1;E0CXZ0;A2APD7;F6USW7;F7CHQ7;F7CHP9;F6U250;F6V095	Nop56	Nucleolar protein 56	0.0761486	-0.0688465	FALSE
RNA10	Q9D883;G3UW94;E9Q809;F8WH71;F7D8X7	U2af1	Splicing factor U2AF 35 kDa subunit	0.0718999	-0.0122426	FALSE
RNA10	Q9D8E6	Rpl4	60S ribosomal protein L4	0.0706641	-0.0680144	FALSE
RNA10	Q9D8M4;Q9D9F1	Rpl7l1	60S ribosomal protein L7-like 1	0.572502	-0.00688362	FALSE
RNA10	Q9D8N0	Eef1g	Elongation factor 1-gamma	-0.198576	-0.171872	FALSE
RNA10	Q9D903;A2ACZ1	Ebna1bp2	Probable rRNA-processing protein EBP2	0.19131	-0.0356827	FALSE
RNA10	Q9D937	1810009A15Rik		0.236952	-0.287695	FALSE
RNA10	Q9DA08	Ccdc101	SAGA-associated factor 29 homolog	#N/A	-0.0491136	FALSE
RNA10	Q9DAW6	Prpf4	U4/U6 small nuclear ribonucleoprotein Prp4	-0.231634	0.220701	FALSE
RNA10	Q9DB96	Ngdn	Neuroguidin	0.0465609	0.352533	FALSE
RNA10	Q9DBE8;F6RBY3	Alg2	Alpha-1,3/1,6-mannosyltransferase ALG2	0.26123	-0.158832	FALSE
RNA10	Q9DBF7;Q9DBF7-3;A2A6F5;F7BY36	Cwc25	Pre-mRNA-splicing factor CWC25 homolog	0.264596	-0.158284	FALSE
RNA10	Q9DBR0	Akap8	A-kinase anchor protein 8	0.32458	-0.720588	FALSE
RNA10	Q9DBR1-2;Q9DBR1	Xrn2	5-3 exoribonuclease 2	-0.28488	0.254836	FALSE
RNA10	Q9DBY8	Nvl	Nuclear valosin-containing protein-like	0.170181	0.133169	FALSE
RNA10	Q9DC16;F6SLP4	Ergic1	Endoplasmic reticulum-Golgi intermediate compartment protein 1	-0.386204	-0.0289991	FALSE
RNA10	Q9DC23	Dnajc10	DnaJ homolog subfamily C member 10	-0.103131	-0.147937	FALSE
RNA10	Q9DC48;Q6P8J8	Cdc40	Pre-mRNA-processing factor 17	0.467697	-0.127841	FALSE
RNA10	Q9DCA5;F6WEP7;E9Q2V8;F6QAG4	Brix1	Ribosome biogenesis protein BRX1 homolog	0.047678	-0.063168	FALSE
RNA10	Q9DCD2;F6TM12	Xab2	Pre-mRNA-splicing factor SYF1	0.135141	-0.0855732	FALSE
RNA10	Q9DCF9-2;Q9DCF9	Ssr3	Translocon-associated protein subunit gamma	-0.394582	-0.0556063	FALSE
RNA10	Q9EP69	Sacm1l	Phosphatidylinositide phosphatase SAC1	-0.450912	0.0978804	FALSE
RNA10	Q9EP97	Senp3	Sentrin-specific protease 3	-0.0547669	#N/A	FALSE
RNA10	Q9EPL8	Ipo7	Importin-7	-0.161169	0.129349	FALSE
RNA10	Q9EPU4	Cpsf1	Cleavage and polyadenylation specificity factor subunit 1	-0.0152721	0.018919	FALSE
RNA10	Q9ERA6;D3YWC8	Tfip11	Tuftelin-interacting protein 11	0.131194	0.00187429	FALSE
RNA10	Q9ERD7	Tubb3	Tubulin beta-3 chain	0.364236	-0.282298	FALSE
RNA10	Q9ERK4;E9Q1T9;E9QAX7;F6ZEW4	Cse1l	Exportin-2	-0.192332	0.174918	FALSE
RNA10	Q9ERU9	Ranbp2	E3 SUMO-protein ligase RanBP2	0.134615	0.0301242	FALSE
RNA10	Q9ESJ0;G3UX04	Xpo4	Exportin-4	-0.19967	0.173639	FALSE
RNA10	Q9ESW4;Q9ESW4-2	Agk	Acylglycerol kinase, mitochondrial	-0.149905	0.738552	FALSE
RNA10	Q9ESX5;B7ZCL7;F6YUI5;F6S1S5	Dkc1	H/ACA ribonucleoprotein complex subunit 4	0.0255958	-0.0422637	FALSE
RNA10	Q9JHU4	Dync1h1	Cytoplasmic dynein 1 heavy chain 1	0.024887	#N/A	FALSE
RNA10	Q9JI44;Q9JI44-2	Dmap1	DNA methyltransferase 1-associated protein 1	0.160275	#N/A	FALSE
RNA10	Q9JIF7;E9PYW9	Copb1	Coatomer subunit beta	-0.0736058	0.0344975	FALSE
RNA10	Q9JIK5	Ddx21	Nucleolar RNA helicase 2	-0.383812	0.22848	FALSE
RNA10	Q9JIX0	Eny2	Transcription and mRNA export factor ENY2	0.264957	-0.147729	FALSE
RNA10	Q9JJF3	No66	Bifunctional lysine-specific demethylase and histidyl-hydroxylase NO66	0.0347792	-0.0423825	FALSE
RNA10	Q9JJT0	Rcl1	RNA 3-terminal phosphate cyclase-like protein	0.059909	-0.143803	FALSE
RNA10	Q9JKW0	Arl6ip1	ADP-ribosylation factor-like protein 6-interacting protein 1	-0.00105355	#N/A	FALSE
RNA10	Q9JKX4;Q9JKX4-3;Q9JKX4-2	Aatf	Protein AATF	-0.021365	0.00834346	FALSE
RNA10	Q9JMG7;Q9JMG7-2	Hdgfrp3	Hepatoma-derived growth factor-related protein 3	-0.191145	-0.285249	FALSE
RNA10	Q9QUJ7-2;Q9QUJ7	Acsl4	Long-chain-fatty-acid--CoA ligase 4	-0.23472	0.186247	FALSE
RNA10	Q9QWH1-2;Q9QWH1;B1ASA3	Phc2	Polyhomeotic-like protein 2	-0.167442	#N/A	FALSE
RNA10	Q9QX47-3;Q9QX47;Q9QX47-2;Q9QX47-4;F7CU80;Q8BM30	Son	Protein SON	0.299362	-0.331935	FALSE
RNA10	Q9QXK7	Cpsf3	Cleavage and polyadenylation specificity factor subunit 3	-0.000201991	-0.064148	FALSE
RNA10	Q9QXV1;F7A8J3	Cbx8	Chromobox protein homolog 8	-0.780091	#N/A	FALSE
RNA10	Q9QYC7	Ggcx	Vitamin K-dependent gamma-carboxylase	#N/A	-0.0240617	FALSE
RNA10	Q9R1R9;Q9R1R8;Q9QYF1	Rdh11	Retinol dehydrogenase 11	0.0368901	-0.0465932	FALSE
RNA10	Q9QYL7	Abt1	Activator of basal transcription 1	-0.045357	-0.106125	FALSE
RNA10	Q9QZH3	Ppie	Peptidyl-prolyl cis-trans isomerase E	#N/A	0.337768	FALSE
RNA10	Q9QZV9;Q3UNA4;Q3UNA4-2	Nxt1	NTF2-related export protein 1	-0.0891906	#N/A	FALSE
RNA10	Q9R190	Mta2	Metastasis-associated protein MTA2	0.000721167	0.149389	FALSE
RNA10	Q9R1C7-2;Q9R1C7;A2AQW6	Prpf40a	Pre-mRNA-processing factor 40 homolog A	0.459432	-0.581324	FALSE
RNA10	Q9R226	Khdrbs3	KH domain-containing, RNA-binding, signal transduction-associated protein 3	#N/A	0.140779	FALSE
RNA10	Q9WTM5;D3YXQ8	Ruvbl2	RuvB-like 2	-0.6208	0.175812	FALSE
RNA10	Q9WTX5	Skp1	S-phase kinase-associated protein 1	0.185993	0.0501882	FALSE
RNA10	Q9WUK4	Rfc2	Replication factor C subunit 2	-0.394297	0.166972	FALSE
RNA10	Q9WUV0;D3Z0X3	Orc5	Origin recognition complex subunit 5	-0.136299	-0.123701	FALSE
RNA10	Q9WV02;A2AFI3;Q9WV02-2;A2AFI4;Q9DAE2	Rbmx	RNA-binding motif protein, X chromosome;RNA-binding motif protein, X chromosome, N-terminally processed	0.123534	-0.0871202	FALSE
RNA10	Q9WV70	Noc2l	Nucleolar complex protein 2 homolog	-0.0194043	0.00115369	FALSE
RNA10	Q9WVA3	Bub3	Mitotic checkpoint protein BUB3	1.9477	1.47923	FALSE
RNA10	Q9Z0H1	Wdr46	WD repeat-containing protein 46	0.295841	#N/A	FALSE
RNA10	Q9Z0H3-2;Q9Z0H3;F6U415	Smarcb1	SWI/SNF-related matrix-associated actin-dependent regulator of chromatin subfamily B member 1	-0.200631	-0.115597	FALSE
RNA10	Q9Z0N1;A2AAW9;Q9Z0N2	Eif2s3x	Eukaryotic translation initiation factor 2 subunit 3, X-linked;Eukaryotic translation initiation factor 2 subunit 3, Y-linked	-0.274948	-0.117772	FALSE
RNA10	Q9Z1M8	Ik	Protein Red	0.179511	-0.102884	FALSE
RNA10	Q9Z1X2;G3UYQ3;Q9Z1X2-2	Ptdss2	Phosphatidylserine synthase 2	#N/A	-0.0965143	FALSE
RNA10	Q9Z1X4-3;Q9Z1X4;F6UW33;Q9Z1X4-2;Q45VK5	Ilf3	Interleukin enhancer-binding factor 3	0.169925	-0.0968537	FALSE
RNA10	Q9Z277;Q9Z277-2	Baz1b	Tyrosine-protein kinase BAZ1B	-0.0271897	-0.0254854	FALSE
RNA10	Q9Z2D6;Q9Z2D6-2;D3YY81;D3Z7U4	Mecp2	Methyl-CpG-binding protein 2	-0.567618	0.318924	FALSE
RNA10	Q9Z2E1;Q9Z2E1-2;F8WGB1	Mbd2	Methyl-CpG-binding domain protein 2	0.307429	#N/A	FALSE
RNA10	Q9Z2I0	Letm1	LETM1 and EF-hand domain-containing protein 1, mitochondrial	-0.355553	-0.0658685	FALSE
RNA10	Q9Z2N8;D3YVN1;F8WI57;Q99MR0	Actl6a	Actin-like protein 6A	-0.310844	0.119024	FALSE
RNA10	Q9Z2X1-2;Q9Z2X1	Hnrnpf	Heterogeneous nuclear ribonucleoprotein F;Heterogeneous nuclear ribonucleoprotein F, N-terminally processed	0.699552	-0.623621	FALSE
RNA10	Q9Z315	Sart1	U4/U6.U5 tri-snRNP-associated protein 1	-0.177963	0.0610158	FALSE
RNA11	E9Q8D1;A2A483;E9Q8D3;A2A484;Q3UH28;A2A482;A2A485;A2A481;A2A480;A2A486	Zmynd8		-1.74236	1.20301	FALSE
RNA11	F6ZF21;A2A4P0;A2A4N9	Dhx8	ATP-dependent RNA helicase DHX8	0.1396	0.0473988	FALSE
RNA11	A2A547;P84099	Rpl19	Ribosomal protein L19;60S ribosomal protein L19	0.119555	-0.0504427	FALSE
RNA11	E9Q6A7;A2A655;A2A654;A2A653;F6QGR3;A2A652	Bptf		-0.312545	0.295958	FALSE
RNA11	A2A6A1	Gpatch8	G patch domain-containing protein 8	0.453228	-0.330701	FALSE
RNA11	A2A791;F6VYE2;A2A791-2	Zmym4	Zinc finger MYM-type protein 4	-1.19975	1.01178	FALSE
RNA11	E9Q4U8;Q542V3;A2A837;Q8VE97	Srsf4	Serine/arginine-rich splicing factor 4	1.99762	#N/A	#N/A
RNA11	E9Q2H6;E9Q7X5;A2A8U2-2;A2A8U2-3;A2A8U2	Tmem201	Transmembrane protein 201	0.361656	-0.0671829	FALSE
RNA11	E9QKA4;A2A8V8;A2A8V9;E9PUK6;Q52KI8-2;Q52KI8;A2A983;F6T4M4;F7BWM1	Srrm1	Serine/arginine repetitive matrix protein 1	0.535356	#N/A	FALSE
RNA11	B1AXZ0;Q80UJ0;A2A9S3;Q3UR02;A2A9S2;A2A9R8;A2A9R6;Q80Y51;B1AXZ6;Q8BVA9;A2A9S0;B1AXZ4;B1AXZ5;Q61701-2;Q60899;Q61701;A2A9S1;A2A9R5;A2A9R4;Q60900-2;Q60900	Elavl2;Elavl4	ELAV-like protein 4;ELAV-like protein 2;ELAV-like protein 3	#N/A	-0.711346	FALSE
RNA11	A2AAN0;O35250-2;O35250;A2AAN3;A2AAN4	Exoc7	Exocyst complex component 7	-0.555609	0.123534	FALSE
RNA11	A2AAN2;Q8BMA6	Srp68	Signal recognition particle subunit SRP68	-0.906981	0.953526	FALSE
RNA11	Q80US4;A2ACC9;Q80US4-3	Actr5	Actin-related protein 5	#N/A	1.00173	FALSE
RNA11	A2ACG7;Q3U505;Q9DBG6	Rpn2	Dolichyl-diphosphooligosaccharide--protein glycosyltransferase subunit 2	-0.932664	0.449218	FALSE
RNA11	Q8K1G9;A2ACQ1;A2ACP9	Dhx35		-0.0680296	-0.169079	FALSE
RNA11	A2ACZ1;Q9D903	Ebna1bp2	Probable rRNA-processing protein EBP2	0.354339	-0.227219	FALSE
RNA11	A2AFI6	Gm364		-0.752291	0.207893	FALSE
RNA11	A2AFJ1;Q60973;A2AFI9;F6ZLC6;F6U539	Rbbp7	Histone-binding protein RBBP7	-1.2935	0.483674	FALSE
RNA11	A2AG58-2;A2AG58		Uncharacterized protein CXorf23 homolog	0.0769695	#N/A	FALSE
RNA11	A2AGT5-2;A2AGT5-3;A2AGT5	Ckap5	Cytoskeleton-associated protein 5	-1.3161	0.711142	FALSE
RNA11	A2AH85;O08810;G3UZ34;G3UXK8;G3UZ25;P58252	Eftud2	116 kDa U5 small nuclear ribonucleoprotein component	-0.226949	0.153676	FALSE
RNA11	E9PZY8;A2AIV2;A2AIV2-2	1110037F02Rik	Protein virilizer homolog	0.422879	-0.382457	FALSE
RNA11	A2AJG0;Q80UU2	Rpp38	Ribonuclease P protein subunit p38	-0.880418	0.531269	FALSE
RNA11	A2AJI1;A8Y5P4;A2AJI0-2;A2AJI0;F6WF36	Map7d1	MAP7 domain-containing protein 1	0.0443242	0.115166	FALSE
RNA11	A2AJK6-3;A2AJK6;A3KFM8;E9Q5X4;E9PV74;F6W5S9	Chd7	Chromodomain-helicase-DNA-binding protein 7	-0.552262	0.435095	FALSE
RNA11	A2AJT5;A2AJT4;A2AJT3	Pnisr	Arginine/serine-rich protein PNISR	0.866473	-0.643045	FALSE
RNA11	A2AJU2;B1AZM2;B1AVZ5;Q62012;B1B0X0;B1AZM3;B1AV09;A2BI02;F6ZGM5	Gm10439;Gm15091;Gm15127;Ott;Gm15107;Luzp4		-0.12562	0.0551957	FALSE
RNA11	Q8C2Q8;A2AKU9;Q91VR2;A2AKV1;A2AKV2;A2AKV3;A2AKV0	Atp5c1	ATP synthase subunit gamma;ATP synthase subunit gamma, mitochondrial	-0.368328	0.0153548	FALSE
RNA11	A2AL12;Q8BG05;F8VPW0;A2AL13	Hnrnpa3	Heterogeneous nuclear ribonucleoprotein A3	-1.05907	0.498251	FALSE
RNA11	Q8CBM2;E9Q6M2;A2AL85;Q8BSY0	Asph	Aspartyl/asparaginyl beta-hydroxylase	-0.968802	#N/A	FALSE
RNA11	A2ALB2;Q6PAQ4;A2ALB1	Rexo4	RNA exonuclease 4	-0.0219069	-0.0186588	FALSE
RNA11	Q61335;A2ALM8	Bcap31	B-cell receptor-associated protein 31	-0.819445	0.383939	FALSE
RNA11	A2AMQ5;Q99L43;Q6PBC0;F6S4G2	Cds2	Phosphatidate cytidylyltransferase;Phosphatidate cytidylyltransferase 2	#N/A	-0.181395	FALSE
RNA11	A2ANY6;REV__Q04690-4;REV__E9QKP4;REV__Q04690-3;REV__E9QK33;REV__Q04690-2;REV__Q04690	Mdn1	Midasin	-0.584761	0.219958	FALSE
RNA11	A2AQA7;Q8CFQ3	Aqr	Intron-binding protein aquarius	-0.554845	0.0791562	FALSE
RNA11	A2AR02;A2AR01	Ppig	Peptidyl-prolyl cis-trans isomerase G;Peptidyl-prolyl cis-trans isomerase	0.89817	-1.04814	TRUE
RNA11	A2ASL8;Q7TQ95;A2ASM0	Lnp	Protein lunapark	#N/A	-0.187165	FALSE
RNA11	A2ASR6;A2ASR7;A2ASR8;P25916;A2ASR5	Bmi1	Polycomb complex protein BMI-1	#N/A	-0.106405	FALSE
RNA11	E9Q8M7;E9Q8N1;E9Q8K5;A2ASS6-2;A2ASS6;F6ZVZ7	Ttn	Titin	-0.644533	#N/A	FALSE
RNA11	A2AUX4;A2AUX3;B7ZD29;Q3UHC7-3;Q3UHC7;F6RK07;A2AUX5;Q3UHC7-2;F6Y0W2;F6QQP6	Dab2ip	Disabled homolog 2-interacting protein	-0.477784	0.371057	FALSE
RNA11	A2AW05;F8WGL8;Q08943;Q08943-2	Ssrp1	FACT complex subunit SSRP1	0.402722	-0.9603	FALSE
RNA11	A2AWT5;P25976	Ubtf	Nucleolar transcription factor 1	1.03633	-1.72061	TRUE
RNA11	A2BDX0;Q9Z103	Adnp	Activity-dependent neuroprotector homeobox protein	-1.40993	1.78216	FALSE
RNA11	A2BE28-2;A2BE28	Las1l	Ribosomal biogenesis protein LAS1L	-0.25953	0.334225	FALSE
RNA11	A2BGI8;Q9D868-2;A2BGI9;Q9D868	Ppih	Peptidyl-prolyl cis-trans isomerase;Peptidyl-prolyl cis-trans isomerase H	-0.268052	0.306146	FALSE
RNA11	E9QAQ7;A2BH40;A2BH40-4;A2BH40-2;A2BH40-3;E9QA30;P10107	Arid1a	AT-rich interactive domain-containing protein 1A	-1.67388	0.828713	FALSE
RNA11	A2CF79;D3Z687;Q9DCT6-2;Q9DCT6;A2CF80;A2CF83;A2CF75;F6SYB8;F8WH85;Q9DCT6-4;Q9DCT6-3	0610010K14Rik	Chromatin complexes subunit BAP18	#N/A	0.234133	FALSE
RNA11	A2CG76;Q9Z148-2;Q9Z148-3;Q9Z148;G3UYH7;A2CG77	Ehmt2	Histone-lysine N-methyltransferase EHMT2	-0.102775	0.112633	FALSE
RNA11	F8WHC5;A2RTL5;Q8BI46	Rsrc2	Arginine/serine-rich coiled-coil protein 2	-0.119824	-1.21066	FALSE
RNA11	G8JL40;A3KG93;Q6ZQ88	Kdm1a	Lysine-specific histone demethylase 1A	-1.14755	#N/A	FALSE
RNA11	A6H5Z3;F6Q3Q9;Q9D4R7;Q8C1X1;A6H5Z3-2	Exoc6b	Exocyst complex component 6B	#N/A	0.683023	FALSE
RNA11	A6H619-2;A6H619;F7ANA1;F6WXS6;Q5U4C3	Phrf1	PHD and RING finger domain-containing protein 1	0.471344	-0.181362	FALSE
RNA11	A6X8Z3;Q5SF07-2;Q5SF07	Igf2bp2	Insulin-like growth factor 2 mRNA-binding protein 2	0.411426	-0.028381	FALSE
RNA11	A8Y5J3;Q9CWS4	Cpsf3l	Integrator complex subunit 11	-1.14998	#N/A	FALSE
RNA11	Q8BVY4;B0QZW5;B0QZW4	Supt3		-0.352289	#N/A	FALSE
RNA11	E9QLT2;B0V2M3;Q99PP2;G3X980;B8JJA0;Q99PP2-2	Zfp318	Zinc finger protein 318	1.00288	#N/A	#N/A
RNA11	Q3UH70;Q9ESU6;B0V2V7;B0V2V8;Q9ESU6-2;B0V2V6;D6RGP2;Q91Y44;G3X8Z8	Brd4	Bromodomain-containing protein 4	-0.881109	0.0760117	FALSE
RNA11	B1AQJ2;B0QZF8;E9Q5N0	Usp36	Ubiquitin carboxyl-terminal hydrolase 36	#N/A	-0.490355	FALSE
RNA11	E9Q614;B1AR17;F7C528	Chd3		0.207518	0.627794	FALSE
RNA11	B1AS37;Q9D032-2;Q9D032;B1AS34;Q3U4B1;D6RG78;E9Q7U6;E9PZN1;Q3U5B9	Ssbp3	Single-stranded DNA-binding protein 3	-1.31951	0.733007	FALSE
RNA11	B1AT03;Q3UC82;Q80ZH7;P97386-2;P97386;Q3TJN5;Q3U0I5;G3UYI8	Lig3	DNA ligase;DNA ligase 3	-1.79456	0.933724	FALSE
RNA11	Q8C5J1;B1AV77;B1ATI0;P47740	Aldh3a2	Aldehyde dehydrogenase;Fatty aldehyde dehydrogenase	-0.44971	0.37128	FALSE
RNA11	B1AUX2;Q61191;F6SJS2	Hcfc1	Host cell factor 1;HCF N-terminal chain 1;HCF N-terminal chain 2;HCF N-terminal chain 3;HCF N-terminal chain 4;HCF N-terminal chain 5;HCF N-terminal chain 6;HCF C-terminal chain 1;HCF C-terminal chain 2;HCF C-terminal chain 3;HCF C-terminal chain 4;HCF C-terminal chain 5;HCF C-terminal chain 6	-0.733723	#N/A	FALSE
RNA11	B1AVB4;E9Q796;B1AVB5;B1AVB3;E9Q795;B1AVB1;B1AVB2;Q99MW4	Scml2		-0.691662	0.200002	FALSE
RNA11	B1AWL2;B1AWL4;B1AWL5	Zfp462		-0.0478603	#N/A	FALSE
RNA11	B1AYU7;Q8C5N3-2;Q8C5N3;B1AYU4;A2AK44;A2AK42;B1AYU8;B1AYU9	Cwc22;Gm13695	Pre-mRNA-splicing factor CWC22 homolog	0.413811	-0.110106	FALSE
RNA11	B1Q2W7;D3YZK4;Q80UV9-3;Q80UV9;Q80UV9-2	Taf1	Transcription initiation factor TFIID subunit 1	-0.615818	0.444879	FALSE
RNA11	B2LVG5;B2LVG6;E0CXT7;Q8BQZ5;F7B6Z5;F8WHF1;Q8BQZ5-3;Q8BQZ5-2	Cpsf4	Cleavage and polyadenylation specificity factor subunit 4	0.349479	-0.375048	FALSE
RNA11	E9PZL9;Q9D479;B2RQ84	Uvssa	UV-stimulated scaffold protein A	-0.201128	-0.199007	FALSE
RNA11	B2RQG2;E9PXX1;F7AIS7	Phf3		-0.834442	0.559541	FALSE
RNA11	B2RT41;E9Q0S3	Zfc3h1		-0.169615	0.399226	FALSE
RNA11	B2RUJ4;Q4QY64	Atad5	ATPase family AAA domain-containing protein 5	-0.493236	#N/A	FALSE
RNA11	B2RUP0;Q8C5L7	Rbm34	RNA-binding protein 34	#N/A	0.190678	FALSE
RNA11	B2RY56-2;B2RY56;B2RY56-3	Rbm25	RNA-binding protein 25	0.0511633	-0.00623145	FALSE
RNA11	B7ZCR6;Q6PHP4;E9QAV4;F6R5G3;F6QL98	Znf512b		-0.869781	0.618427	FALSE
RNA11	B7ZN32;P17012;P23607	Zfx	Zinc finger X-chromosomal protein;Zinc finger autosomal protein	-0.0158846	0.474566	FALSE
RNA11	B7ZNX0;Q9ESC8;B7ZC42;F6WNE9	Aff4	AF4/FMR2 family member 4	-0.921663	0.177216	FALSE
RNA11	F6YCH1;B7ZP47;Q65Z40	Wapal	Wings apart-like protein homolog	#N/A	0.389457	FALSE
RNA11	B9EHX4;Q62388;D3Z0Q2;F6UXV2	Atm	Serine-protein kinase ATM	-0.260152	0.238175	FALSE
RNA11	G3X9N6;B9EJ86	Osbpl8	Oxysterol-binding protein	-1.53232	0.529671	FALSE
RNA11	B9EJX5;Q8C176	Taf2	Transcription initiation factor TFIID subunit 2	-0.3866	0.245131	FALSE
RNA11	C7G3P2;Q61136	Prpf4b	Serine/threonine-protein kinase PRP4 homolog	0.946431	-0.543362	FALSE
RNA11	D3YTQ3;F6VQH5;Q9Z130;F6ZKM7	Hnrnpdl	Heterogeneous nuclear ribonucleoprotein D-like	-0.314123	0.0893626	FALSE
RNA11	F6YH22;F6QL70;G3UWG9;D3Z1N9;D3YTZ1;P47915;F6VZG1;F6WZ54;D3YU65	Gm5218;Gm17669;Gm10709;Rpl29	60S ribosomal protein L29	#N/A	0.0936954	FALSE
RNA11	F6ZQM8;E9Q5U3;E9Q1S8;E9Q0E3;E9PX42;D3Z1B7;D3YU05;P16858;E9PZH9;E9Q9E5;D3YUV0;E9QAC7;E9PZL2;E9PXL6;E9PZP4;E9PX72;D3YV03;E9Q1F8;E9PYX4;D3YYI5;F8WJL5;F6QXU4;E9PX99;D3Z0Z9	Gapdh	Glyceraldehyde-3-phosphate dehydrogenase	-1.21937	-0.343714	FALSE
RNA11	D3YU37;P62889;F7CZ57;D3YU72	Rpl30	60S ribosomal protein L30	-0.211164	0.321466	FALSE
RNA11	D3YU45;D3Z5J9;D3Z5J8;D3Z1D6;D3YWP3;P62751;F8WH61;D3YTY6;D3YU46;D3Z2I1;D3YW68;D3YTY5	Rpl23a	60S ribosomal protein L23a	-0.453399	-0.550127	FALSE
RNA11	E9QP59;D3YU56;Q9WU40;Q9WU40-2	Lemd3	Inner nuclear membrane protein Man1	-1.12287	0.991681	FALSE
RNA11	D3YUS5;E9PYD8;E9PW37	Rasal2		-1.94037	#N/A	FALSE
RNA11	F6Z7L1;D3YV17;E9QLK6;Q80WC3-2;Q80WC3	Tnrc18	Trinucleotide repeat-containing gene 18 protein	#N/A	0.238787	FALSE
RNA11	D3Z712;D3YVB4;F8WJ41;P62245;D3Z7W9;D3YXU0	Rps15a	40S ribosomal protein S15a	0.315218	-0.927332	FALSE
RNA11	D3Z3R0;D3YXT4;D3YVE6;F6TJZ4;P12970;F6YI27;D3YU93;F6U2H0;F6ZVW4;F6SSI5;F6TIC7	Rpl7a	60S ribosomal protein L7a	0.111298	-0.0753072	FALSE
RNA11	Q5SZV3;G3XA55;D3YW44;P62242	Rps8	40S ribosomal protein S8	-0.643879	0.17594	FALSE
RNA11	D3YWI6;Q6ZPV2-2;Q6ZPV2	Ino80	DNA helicase INO80	-0.927826	0.570949	FALSE
RNA11	D3YWS8;D3YXV8;Q8CBY3	Leng8	Leukocyte receptor cluster member 8 homolog	0.591584	-0.445067	FALSE
RNA11	D3YWT1;D3Z3N4	Hnrnph3		0.197362	-0.203485	FALSE
RNA11	D3YWX2;F6YTL8;E9Q803;Q9R0I7;E9QAW2	Ylpm1	YLP motif-containing protein 1	0.274649	-0.268191	FALSE
RNA11	D3Z6N6;D3YX41;P62754	Rps6	40S ribosomal protein S6	-0.180136	0.0187766	FALSE
RNA11	E9PZ94;D3YX54;P47963	Rpl13	60S ribosomal protein L13	0.064607	0.232415	FALSE
RNA11	D3YXG3;P62852	Rps25	40S ribosomal protein S25	0.105812	-0.221287	FALSE
RNA11	D3YXK1	Samd1	Atherin	#N/A	0.447315	FALSE
RNA11	D3YXK2;E9PZM6	Safb	Scaffold attachment factor B1	0.29772	-0.2316	FALSE
RNA11	D3YYA0;E9PU93;Q91X20;D6RI55	Ash2l	Set1/Ash2 histone methyltransferase complex subunit ASH2	-0.725899	0.318461	FALSE
RNA11	D3YYQ0;P51410;D3Z629;G3UW34	Rpl9	60S ribosomal protein L9	-0.467314	-0.0429026	FALSE
RNA11	D3YYT1;Q922P9	Glyr1	Putative oxidoreductase GLYR1	0.256165	-0.197617	FALSE
RNA11	D3YYW8;Q91V81;Q91V81-2	Rbm42	RNA-binding protein 42	-0.894402	0.366812	FALSE
RNA11	E9QM06;D3YZ08;O35144-2;O35144;F6VIR4;F8WGS9	Terf2	Telomeric repeat-binding factor 2	-1.77502	-0.266125	FALSE
RNA11	D3YZ09;G5E8M6;Q9CY66-3;Q9CY66-2;Q9CY66;F6SL78	Gar1	H/ACA ribonucleoprotein complex subunit 1	0.621899	-0.289492	FALSE
RNA11	D3YZ47;P27659	Rpl3	60S ribosomal protein L3	-0.419334	0.25544	FALSE
RNA11	D3YZC2;F8WHD9;O88559-2;O88559;F7CJP6	Men1	Menin	0.284514	-0.138648	FALSE
RNA11	D3YZC8;Q8R3B7-2;Q8R3B7;D3YZC7	Brd8	Bromodomain-containing protein 8	-0.793632	#N/A	FALSE
RNA11	D3YZC9;D3YZD0;Q64213;Q64213-2;Q64213-3;D3YVH4;F8WHF9;D6RDB7;F6YR19	Sf1	Splicing factor 1	-0.348666	0.153805	FALSE
RNA11	D3Z0H4;F8WI79;E9QAZ2;E9Q1X1;E9PWH9;Q9CZM2;B8JKK2	Gm10020	Ribosomal protein L15;60S ribosomal protein L15	-0.280843	#N/A	FALSE
RNA11	D3Z0K6	Rsbn1l		-0.0564912	0.0282862	FALSE
RNA11	D3Z0M9;E0CXN3	Ddx23		0.0411028	0.189287	FALSE
RNA11	D3Z174;E9PUA5;Q9QWT9;E9QAQ4;Q9QWT9-3;Q9QWT9-2;G3UXN2;G3UX22	Kifc5b	Kinesin-like protein KIFC1	-1.4061	#N/A	FALSE
RNA11	D3Z197;D3Z357;Q6P2L6-2;Q6P2L6;Q6P2L6-4	Whsc1l1	Histone-lysine N-methyltransferase NSD3	-1.87848	1.00482	FALSE
RNA11	D3Z1C5;P70662-2;P70662-3;P70662	Ldb1	LIM domain-binding protein 1	-1.27981	0.416299	FALSE
RNA11	D3Z1N4;E9Q4Y5;F8VQD1;E9Q7L3;E9Q7L2;Q8BSQ9-2;Q8BSQ9;D3Z1W6;D3YYF2;F6THL5;D3Z3R4;D6RIL0;D6RI94;Q9D7L7;D3YYG4;D3Z1M8	Pbrm1	Protein polybromo-1	-0.611755	0.509544	FALSE
RNA11	D3Z1P4;Q6ZWZ6;P63323;D3Z6B6	Rps12	40S ribosomal protein S12	-0.207461	0.682753	FALSE
RNA11	D3Z315;O89079;F6YFR7;F6XIG5	Cope	Coatomer subunit epsilon	-1.15853	#N/A	FALSE
RNA11	E9PZB3;E9PYL9;D3Z3K1;Q9CXW4;A2BH06;D3YW69	Gm5093;Gm10036	60S ribosomal protein L11	-0.457554	0.271187	FALSE
RNA11	D3Z3R9;F8WGT2;Q8BRG8-3;Q8BRG8-2;Q8BRG8;Q8C214	Tmem209	Transmembrane protein 209	#N/A	0.344033	FALSE
RNA11	D3Z7M2;D3Z3U3;Q3TLH4-3;Q3TLH4-5;Q3TLH4;Q3TLH4-2;E9QKG5	Prrc2c	Protein PRRC2C	-0.13576	#N/A	FALSE
RNA11	D3Z4C3;O88939-2;O88939;D3YVF8	Zbtb7a	Zinc finger and BTB domain-containing protein 7A	-0.675051	0.684639	FALSE
RNA11	D3Z4I7;E9PUX4;P47911	Gm5428	60S ribosomal protein L6	0.0122111	0.0174944	FALSE
RNA11	E9QMI6;D3Z4N6;E9QP07;Q80W14;Q80W14-3;Q80W14-2	Prpf40b	Pre-mRNA-processing factor 40 homolog B	#N/A	0.244522	FALSE
RNA11	D3Z4U0;D3Z4T9;Q9R020;E9PUD0;Q9R020-2	Zranb2	Zinc finger Ran-binding domain-containing protein 2	0.72779	-0.659495	FALSE
RNA11	D3Z4V1;Q922V4;F8WI31	Plrg1	Pleiotropic regulator 1	-0.831204	0.718877	FALSE
RNA11	D3Z4V2;Q9D824;D3Z3F1;Q9D824-4;Q9D824-3;Q9D824-2;D3Z619	Fip1l1	Pre-mRNA 3-end-processing factor FIP1	0.129217	-0.217591	FALSE
RNA11	D3Z4Z0;D3YW26	Tada2b		-0.123308	0.229588	FALSE
RNA11	D3Z5I9;Q9CXK9;F6Y0Q7;F6RNF9	Rbm33	RNA-binding protein 33	-0.8117	0.388355	FALSE
RNA11	D3Z5N6;Q61103;F8WIP7	Dpf2	Zinc finger protein ubi-d4	-1.70425	1.05325	FALSE
RNA11	D3Z654;Q8BGZ9;P27782;Q8C402;P27782-2	Lef1	Lymphoid enhancer-binding factor 1	#N/A	-0.136965	FALSE
RNA11	E9Q1N8;D3Z659;F6YTZ4;E9PV46;P25444;D3YVC1;D3YWA0;D3YWJ3;F8VQ36;D3Z536	Gm18025;Gm6576;Rps2	40S ribosomal protein S2	-0.385187	0.0479571	FALSE
RNA11	D3Z6C3;P97351;D3Z7W7	Rps3a	40S ribosomal protein S3a	-0.125777	0.168129	FALSE
RNA11	D3Z6J9;P14115;E9QP28;D3YZN6	Rpl27a	60S ribosomal protein L27a	0.233765	-0.108192	FALSE
RNA11	D3Z6W1;Q7TSJ2-2;Q7TSJ2	Map6	Microtubule-associated protein 6	-1.88406	#N/A	FALSE
RNA11	D3Z780;Q61749;Q61749-2;F7CPG6	Eif2b4	Translation initiation factor eIF-2B subunit delta	-0.707077	0.771632	FALSE
RNA11	D3Z7I0;Q8BL74;Q3UU56;E9Q3B0;D3Z2L1;D3YY96	Gtf3c2	General transcription factor 3C polypeptide 2	-0.76251	0.596649	FALSE
RNA11	D6RG95;E9Q7Z8;E9Q5K9;E9PW44	Ythdc1	YTH domain-containing protein 1	0.420725	-0.357049	FALSE
RNA11	D6RI20;Q9CR20	Hdhd2	Immediate early response 3-interacting protein 1	0.210389	0.403377	FALSE
RNA11	E0CX20;Q6PGH1	Bud31	Protein BUD31 homolog	-0.259254	-0.0166142	FALSE
RNA11	E0CY81;Q62511;Q62511-2	Zfp91	E3 ubiquitin-protein ligase ZFP91	-0.424862	#N/A	FALSE
RNA11	E0CYH0;Q9ER69;F7CCI4;Q9ER69-2;E0CZF5;F7AUU6	Wtap	Pre-mRNA-splicing regulator WTAP	0.199374	-0.100376	FALSE
RNA11	E9PU96;Q571H0;Q571H0-2	Urb1	Nucleolar pre-ribosomal-associated protein 1	-0.428003	0.290542	FALSE
RNA11	E9PUC2;Q9CZW4	Acsl3	Long-chain-fatty-acid--CoA ligase 3	-1.01505	0.541812	FALSE
RNA11	E9PUI2;Q8BU03	Pwp2	Periodic tryptophan protein 2 homolog	-0.728813	#N/A	FALSE
RNA11	E9PUM8;E9PXK5;Q9ESU7;P51912;F7CEQ5	Slc1a5	Neutral amino acid transporter B(0)	-1.25856	0.535953	FALSE
RNA11	E9PUT1;Q91YM4-2;Q91YM4	Tbrg4	Protein TBRG4	-0.117412	0.132379	FALSE
RNA11	E9PUT3;Q3U1G5	Isg20l2	Interferon-stimulated 20 kDa exonuclease-like 2	-0.172718	-0.136252	FALSE
RNA11	E9PUW7;Q9EPK7-2;Q9EPK7	Xpo7	Exportin-7	-0.558347	0.241352	FALSE
RNA11	E9Q5Y2;E9PUZ3;E9Q1I7;Q8BGJ9;E9Q5J3;E9PXR5;E9PWA1	U2af1l4	Splicing factor U2AF 26 kDa subunit	#N/A	-0.482916	FALSE
RNA11	F8WI35;E9PV77;P84244;P84228;P68433;E0CZ27;E0CYN1;E0CYR7;E9PZA5	H3f3a;Hist1h3b	Histone H3;Histone H3.3;Histone H3.2;Histone H3.1	-0.197914	-0.304398	FALSE
RNA11	E9PVA2;Q9DB85	Rrp8	Ribosomal RNA-processing protein 8	-0.008929	-0.0932017	FALSE
RNA11	E9PVA8;E9Q005;Q8BIX2;Q6NV94	Gcn1l1		-0.0394586	0.0655723	FALSE
RNA11	E9PVC6;E9Q9E1;E9PVC5;Q6NZJ6-2;Q6NZJ6;E9Q298;E9Q770;A2AMI7;A2AMI2;E9QNX3;Q80XI3-2;Q80XI3-4;Q80XI3;Q80XI3-3	Eif4g1	Eukaryotic translation initiation factor 4 gamma 1	-1.87784	#N/A	FALSE
RNA11	E9PVK4;Q0HA38	Ttc21b	Tetratricopeptide repeat protein 21B	-0.699583	#N/A	FALSE
RNA11	E9PVR1;F8WJD4;Q80X82;E9Q661;F6UJ99;D3Z2M2;E9Q937	Sympk	Symplekin	-0.240043	0.204266	FALSE
RNA11	E9PVX3;Q99M28;Q99M28-2	Rnps1	RNA-binding protein with serine-rich domain 1	-0.109048	-0.0855426	FALSE
RNA11	E9PVX6	Mki67		-1.07364	0.636822	FALSE
RNA11	E9PW15;Q80U70	Suz12	Polycomb protein Suz12	-1.01873	#N/A	FALSE
RNA11	E9PW20;Q9CY57-5;Q9CY57-4;Q9CY57-3;Q9CY57-2;Q9CY57;D3YZA1;D3Z7T7	Chtop	Chromatin target of PRMT1 protein	0.194213	-0.257701	FALSE
RNA11	E9PWD9;Q8BKF1;E0CY15;F6TLB0	Polrmt	DNA-directed RNA polymerase;DNA-directed RNA polymerase, mitochondrial	0.0167816	0.126312	FALSE
RNA11	E9PWG6	Ncapg		-1.04773	0.617298	FALSE
RNA11	E9PWK1;Q9D379;F6YTS6;D3Z4M3	Ephx1	Epoxide hydrolase 1	-1.65517	0.388686	FALSE
RNA11	E9PWT1;E9PZA7;E9QLK7;F7CGG2;Q80YV3	Trrap	Transformation/transcription domain-associated protein	-0.419276	0.272262	FALSE
RNA11	E9PWW2;F6YC07;E9PZE2;E9PZE1;Q921T2	Tor1aip1	Torsin-1A-interacting protein 1	#N/A	0.219587	FALSE
RNA11	F8WHY8;E9PX23;Q8K4B0	Mta1	Metastasis-associated protein MTA1	-0.934235	0.448901	FALSE
RNA11	E9PXC0;P14576;E9PZR5;P14576-2	Srp54c	Signal recognition particle 54 kDa protein	-1.58753	0.40294	FALSE
RNA11	E9PXE7;P62281;D3Z3M6	Rps11	40S ribosomal protein S11	-0.394202	0.333538	FALSE
RNA11	E9Q4F8;E9Q4F7;E9PXS7	Ankrd11		0.152897	0.224164	FALSE
RNA11	G3UWR8;F8VPX1;E9QLK0;E9PXY8;Q6A4J8-3;Q6A4J8;Q6A4J8-2	Usp7	Ubiquitin carboxyl-terminal hydrolase;Ubiquitin carboxyl-terminal hydrolase 7	#N/A	0.0513025	FALSE
RNA11	E9PY97;O35083;G3UWV6;G3UY51;G3UYV9	Agpat1	1-acyl-sn-glycerol-3-phosphate acyltransferase alpha	0.1141	0.282143	FALSE
RNA11	E9PYH6;D3YXL2;D3YX07;D3YUD4	Setd1a		-1.74169	#N/A	FALSE
RNA11	E9PYH8;Q60972	Rbbp4	Histone-binding protein RBBP4	-1.11566	0.499578	FALSE
RNA11	E9PYL2	Prr12		-0.353247	0.107822	FALSE
RNA11	E9PZ97;O88700	Blm	Bloom syndrome protein homolog	-0.420511	0.156008	FALSE
RNA11	E9PZM4;G3V014;G3UXJ4	Chd2	Chromodomain-helicase-DNA-binding protein 2	0.356031	-0.31572	FALSE
RNA11	E9PZM7;F7BGY9	Scaf11		0.354565	-0.294969	FALSE
RNA11	E9PZQ7;Q8BW41-2;Q8BW41	Pomgnt2	Protein O-linked-mannose beta-1,4-N-acetylglucosaminyltransferase 2	-0.0153596	-0.147985	FALSE
RNA11	E9PZV5;P20152;P31001;A2AKJ2;D3YZ35;F7A3A1;P46660;P08551;P08553;P19246	Vim	Vimentin	-0.380502	0.23217	FALSE
RNA11	E9Q035;P47758	Gm20425	Signal recognition particle receptor subunit beta	-1.61582	0.545573	FALSE
RNA11	E9Q057;Q8QZY9	Sf3b4	Splicing factor 3B subunit 4	0.281669	-0.192414	FALSE
RNA11	E9Q070;P14869;D3YVM5	Gm8730	60S acidic ribosomal protein P0	-0.387789	0.192825	FALSE
RNA11	E9Q0G3;Q8VDP2;E9QLS7;Q8VDP2-2		UPF0428 protein CXorf56 homolog	0.660472	-0.301266	FALSE
RNA11	E9Q0Y0			-0.350762	0.1644	FALSE
RNA11	E9Q9J0;E9Q0Z8;E9Q4P0;E9Q5F6;E9QNP0;Q5SX22;Q922Z8;Q8VC46;P62984;P62983;P0CG49;P0CG50;F6X7C4;D3YYZ2	Uba52;Kxd1;Ubc;Ubb	Ubiquitin-60S ribosomal protein L40;Ubiquitin;60S ribosomal protein L40;Ubiquitin-40S ribosomal protein S27a;Ubiquitin;40S ribosomal protein S27a;Polyubiquitin-B;Ubiquitin;Polyubiquitin-C;Ubiquitin;Ubiquitin-related 1;Ubiquitin-related 2	-0.959206	0.294077	FALSE
RNA11	E9Q120;Q8CGK3	Lonp1	Lon protease homolog, mitochondrial	-1.75541	0.868213	FALSE
RNA11	E9Q1E9;Q8CG48;B1AWH6	Smc2	Structural maintenance of chromosomes protein 2	-1.30686	0.652234	FALSE
RNA11	E9Q1I0;E9QAJ3			0.0593553	0.0867838	FALSE
RNA11	E9Q2F2;Q5RL57;Q9R0L7	Akap8l	A-kinase anchor protein 8-like	-0.0248101	0.172231	FALSE
RNA11	E9Q2I4	Elmsan1		-1.06332	1.13258	FALSE
RNA11	E9Q2X6;Q8CG47;Q3U763	Smc4	Structural maintenance of chromosomes protein;Structural maintenance of chromosomes protein 4	-1.1688	0.71079	FALSE
RNA11	E9Q317;O55128;D3Z2N9;D3YY73;D3YY55	Gm10094	Histone deacetylase complex subunit SAP18	0.246712	-0.196211	FALSE
RNA11	E9Q360;Q8K2A7;E9Q315;E9Q361;F6WSW2	Ints10	Integrator complex subunit 10	-1.79266	#N/A	FALSE
RNA11	F8VPM0;E9Q374;Q91YE5-2;Q91YE5;Q91YE5-3;E9Q1J2	Baz2a	Bromodomain adjacent to zinc finger domain protein 2A	-0.339309	0.287827	FALSE
RNA11	E9Q398;Q5XFZ0		UPF0711 protein C18orf21 homolog	-1.00842	#N/A	FALSE
RNA11	E9Q3G8	Nup153		-1.49403	0.795518	FALSE
RNA11	E9Q421;Q8BXX3;F6S1D3;Q8BL63;Q9CXY9	Pigk	GPI-anchor transamidase	#N/A	0.598365	FALSE
RNA11	Q6P3Z8;E9Q4L1;Q9JHD2	Kat2a	Histone acetyltransferase KAT2A	-0.2572	#N/A	FALSE
RNA11	Q8CB58;E9Q4L8;Q8BGJ5;Q922I7;P17225;G3UXZ8;G3UZ01;G8JL74;G3UXA6;Q8BHD7-2;Q8BHD7	Ptbp1	Polypyrimidine tract-binding protein 1;Polypyrimidine tract-binding protein 3	#N/A	-0.0752312	FALSE
RNA11	E9Q4N6;E9Q6R4;E9Q4N7	Arid1b		1.23597	#N/A	#N/A
RNA11	E9Q5B0;Q80VC9-2;Q80VC9	Camsap3	Calmodulin-regulated spectrin-associated protein 3	-0.0449104	#N/A	FALSE
RNA11	E9Q5C6;Q8R310-2;Q8R310;Q3T9T1;Q3TZY4;Q80W04	Tmcc3	Transmembrane and coiled-coil domains protein 3	#N/A	-0.303614	FALSE
RNA11	E9Q5C9	Nolc1		-0.120577	-0.951875	FALSE
RNA11	G3X921;E9Q5F9;G3UY32;G3UYE0;G3UZ69	Setd2	Histone-lysine N-methyltransferase SETD2	-0.210847	#N/A	FALSE
RNA11	F6QX82;E9Q5G5;Q5HZJ0	Drosha	Ribonuclease 3	0.940054	-0.677726	FALSE
RNA11	E9Q5P4;Q9QZE5;Q7TNQ1;F7ARP0;E9Q783;Q9QXK3-2;Q9QXK3-3	Copg1	Coatomer subunit gamma-1	-0.76322	0.110497	FALSE
RNA11	F8WHX0;E9Q5Y1;O35491;D3Z4P7	Clk2	Dual specificity protein kinase CLK2	#N/A	-0.225194	FALSE
RNA11	E9Q640;Q6NZN0-5;Q6NZN0-3;Q6NZN0-4;Q6NZN0-2;Q6NZN0;E9PYZ7;E9PUF4	Rbm26	RNA-binding protein 26	0.098689	-0.119166	FALSE
RNA11	E9Q6D4;Q8BQ46;F6QCI0	Taf15		0.487589	-0.268434	FALSE
RNA11	Q3UIX4;E9Q6E5;D3Z4B0;B7ZNC5;Q8BV04;F6TN80;D6RE22;F7B0U9	Srsf11		-0.919888	-0.740938	FALSE
RNA11	E9Q6J5	Bod1l		-0.513214	#N/A	FALSE
RNA11	E9Q6R3;O08547	Sec22b	Vesicle-trafficking protein SEC22b	-0.262625	0.647268	FALSE
RNA11	E9Q6T0;Q9R1C0	Taf7	Transcription initiation factor TFIID subunit 7	-0.937519	#N/A	FALSE
RNA11	E9Q740;F8VQC1	Srp72	Signal recognition particle subunit SRP72	-1.18869	0.427713	FALSE
RNA11	E9Q761;Q6PD26	Pigs	GPI transamidase component PIG-S	-0.923988	0.486972	FALSE
RNA11	E9Q762;Q9CW03	Smc3	Structural maintenance of chromosomes protein 3	-1.63178	#N/A	FALSE
RNA11	E9Q784;E9PW62;F6YK47	Zc3h13		0.442015	-0.460449	FALSE
RNA11	E9Q7E2;E9Q6E3	Arid2		-0.545824	0.516318	FALSE
RNA11	E9Q7G0;E9Q7Z9;F6ZQA3;E9QAZ0	Numa1		-1.5816	0.855751	FALSE
RNA11	E9Q7L1;G3UX45	Urb2		-0.0911256	0.0270125	FALSE
RNA11	E9Q800;E9QAY3;E9QLA0;Q8CAQ8-3;Q8CAQ8-2;Q8CAQ8;Q8CAQ8-5;E9QAY6;E9Q0J9	Immt	MICOS complex subunit Mic60	-1.12545	#N/A	FALSE
RNA11	E9Q8G4;Q60722-2;Q60722;Q91YV0;Q60722-3;E9PWE5;E9PWE2;P15806	Tcf4	Transcription factor 4	-0.40276	-0.0554863	FALSE
RNA11	E9Q8K8;Q6ZPZ3-2;Q6ZPZ3	Zc3h4	Zinc finger CCCH domain-containing protein 4	0.554736	-0.449592	FALSE
RNA11	E9Q975;Q62093;F7CZ20	Srsf2	Serine/arginine-rich splicing factor 2	0.409147	-0.455376	FALSE
RNA11	E9Q9A7;Q9CY50	Ssr1	Translocon-associated protein subunit alpha	-0.0872275	0.585636	FALSE
RNA11	E9Q9Q3;Q80X50-2;Q80X50-3;Q80X50-4;Q80X50;Q80X50-5;E9PZA1	Ubap2l	Ubiquitin-associated protein 2-like	0.063779	-0.120075	FALSE
RNA11	E9Q9R4;Q9JIX8-4;Q9JIX8;F6RJ39;B8JJ91;Q9JIX8-3;Q9JIX8-2;B8JJ90;B8JJ89;F6Q8C0	Acin1	Apoptotic chromatin condensation inducer in the nucleus	0.218099	-0.335717	FALSE
RNA11	E9Q9V7	Srcap		#N/A	0.274053	FALSE
RNA11	E9QAE3	Btaf1		-0.799998	0.269392	FALSE
RNA11	E9QAP7;E9Q2V4;F6W8W7;F6UXB4;G5E8Z2	Taf4a		-0.745382	0.391548	FALSE
RNA11	E9QAS4;E9QAS5;Q6PDQ2;F6WR45;F6SLC9;F6V4V3;B0QZH8;B0QZH7	Chd4	Chromodomain-helicase-DNA-binding protein 4	-1.33515	0.650213	FALSE
RNA11	E9QB05;E9Q8N5;Q08EB6;Q8BRT1;Q08EB5;B9EJA4;E9QQ37;Q8BRT1-5;Q8BSE7	Clasp2	CLIP-associating protein 2	-0.714373	0.235359	FALSE
RNA11	F6UPY1;F8WI26;E9QJT6;Q68ED3	Papd5	Non-canonical poly(A) RNA polymerase PAPD5	-0.0283516	#N/A	FALSE
RNA11	E9QK83;Q5XG71	Utp20	Small subunit processome component 20 homolog	0.367036	-0.188134	FALSE
RNA11	E9QKD1;Q3UHX0;Q3UHX0-2	Nol8	Nucleolar protein 8	0.0563061	-0.325124	FALSE
RNA11	E9QKH0;Q80TV8	Clasp1	CLIP-associating protein 1	-0.358435	0.339822	FALSE
RNA11	E9QKQ3;Q9Z2Q2;Q9Z2Q2-2;F6ZLH4;Q9Z2Q2-3;D3Z5V3	Knop1	Lysine-rich nucleolar protein 1	0.111699	-0.511691	FALSE
RNA11	E9QKW3;Q9D8S5;Q640L9;O35326	Srsf5	Serine/arginine-rich splicing factor 5	0.232047	-0.305931	FALSE
RNA11	E9QL52;F8WI83;P56183-2;P56183-3;P56183;Q05CN2	Rrp1	Ribosomal RNA processing protein 1 homolog A	-0.211364	0.130272	FALSE
RNA11	E9QLX5;Q9D8M7-2;Q9D8M7;E9Q5L7	Phf10	PHD finger protein 10	-0.595838	0.398131	FALSE
RNA11	E9QM14;Q9JIY2-3;Q9JIY2-2;Q9JIY2;Q9JIY2-4	Cbll1	E3 ubiquitin-protein ligase Hakai	0.0836559	-0.594117	FALSE
RNA11	E9QMF9;Q8BFV2;E9Q1N1;E9Q1H5;E9Q5V9	Pcid2	PCI domain-containing protein 2	0.489235	-0.304362	FALSE
RNA11	E9QML5;F8WGM9;Q61464-4;Q61464;E9QKZ8;E9QKZ7;Q61464-7;Q61464-5;Q61464-2;E9Q1G5;Q61464-3	Zfml	Zinc finger protein 638	0.526269	-0.375703	FALSE
RNA11	E9QMN5;Q8CHY6	Gatad2a	Transcriptional repressor p66 alpha	-0.788963	0.700884	FALSE
RNA11	E9QN31	Nop2		-0.705147	0.367483	FALSE
RNA11	E9QNN1;O70133-2;O70133;O70133-3	Dhx9	ATP-dependent RNA helicase A	0.810649	-0.957636	TRUE
RNA11	E9QNN9;P58501;P58501-3;F6YY19;P58501-2	Paxbp1	PAX3- and PAX7-binding protein 1	0.280719	-0.286445	FALSE
RNA11	F8WJB0;E9QNV2;Q80YQ2;Q80YQ2-2	Med23	Mediator of RNA polymerase II transcription subunit 23	-1.22519	-0.724278	FALSE
RNA11	E9QP00;Q6PFR5;Q3TAP5	Tra2a	Transformer-2 protein homolog alpha	0.204516	-0.241765	FALSE
RNA11	E9QPI5;Q6A026	Pds5a	Sister chromatid cohesion protein PDS5 homolog A	-0.424901	0.371838	FALSE
RNA11	E9QPY6;P13705;E9Q8A8	Msh3	DNA mismatch repair protein Msh3	0.616922	#N/A	FALSE
RNA11	F2Z4A9;Q6DIC0;E9QAB8	Smarca2	Probable global transcription activator SNF2L2	-0.984874	0.877744	FALSE
RNA11	F5H8M6;P62270;G3UZW2;F6YVP7;D3YWV7	Rps18	40S ribosomal protein S18	-0.192183	0.132379	FALSE
RNA11	F6PXL5;Q6ZQG1;E9Q880	Nup205		-0.496183	0.356595	FALSE
RNA11	F7BNV1;F8WH60;F8WHA2;F6YLE3;F6R9D8;Q61584-2;Q61584-5;Q61584-6;Q61584-4;Q61584-7;Q61584-3;Q61584;E9PVJ4;F6QH50;Q6P5B5	Fxr1	Fragile X mental retardation syndrome-related protein 1	0.201759	-0.179923	FALSE
RNA11	F6SJ65;O35343;D3YTN1	Kpna4	Importin subunit alpha-3	-1.22327	0.46069	FALSE
RNA11	F6TJE4;Q921E6;Q921E6-2;Q921E6-3	Eed	Polycomb protein EED	-0.871733	0.202637	FALSE
RNA11	F6TN13;Q3UZ01-2;Q3UZ01	Rnpc3	RNA-binding protein 40	0.327457	-0.492708	FALSE
RNA11	F6U106;O88569-3;O88569-2;O88569	Hnrnpa2b1	Heterogeneous nuclear ribonucleoproteins A2/B1	-0.156306	-0.398284	FALSE
RNA11	F6VYL0;Q6PD03	Ppp2r5a	Serine/threonine-protein phosphatase 2A 56 kDa regulatory subunit alpha isoform	-0.567169	0.306379	FALSE
RNA11	F6WIU1;Q8VDQ9	Kri1	Protein KRI1 homolog	-0.414537	0.260869	FALSE
RNA11	F6WUK6;Q6DID3;Q3TBS5;Q8C9D3	Scaf8	Protein SCAF8	-0.0806523	0.0621217	FALSE
RNA11	F6XLC7;Q99K48;Q99K48-2;B1AXT0	Nono	Non-POU domain-containing octamer-binding protein	0.279887	-0.394107	FALSE
RNA11	F6XYI9;P29037;F8WJ67;Q91YM5;Q6SJ95	Tbp	TATA-box-binding protein;TATA box-binding protein-like protein 2	-0.386959	0.349592	FALSE
RNA11	F6ZBR8;E9QNI7;O88286-3;D3Z195;E9QLK4;O88286-2;O88286;G5E8J8	Wiz	Protein Wiz	-0.590701	0.382501	FALSE
RNA11	F6ZJB0;Q9JKF1;G3UW45	Iqgap1	Ras GTPase-activating-like protein IQGAP1	-1.73769	1.13047	FALSE
RNA11	F7BT77;Q8BZR9		Uncharacterized protein C17orf85 homolog	#N/A	0.0152121	FALSE
RNA11	Q00PI9;F8VPM4	Hnrnpul2	Heterogeneous nuclear ribonucleoprotein U-like protein 2	-0.470609	0.397803	FALSE
RNA11	F8VPY2;Q8C092	Taf5	Transcription initiation factor TFIID subunit 5	-0.620423	0.370388	FALSE
RNA11	F8VPZ9	Gltscr1		-0.513481	#N/A	FALSE
RNA11	F8VQH5;Q9CZX8;D3YUG3;F6Q5Z8;D3Z5R8;D3Z722;D3YUT3;F8VQL3	Rps19	40S ribosomal protein S19	-0.450183	-0.0798744	FALSE
RNA11	F8WGD1;P46061;E9Q757;E9Q2J7	Rangap1	Ran GTPase-activating protein 1	-1.50529	0.76086	FALSE
RNA11	F8WGU1;Q99KG3-2;Q99KG3-3;Q99KG3	Rbm10	RNA-binding protein 10	-0.879648	0.384713	FALSE
RNA11	F8WGW3;Q497V5;Q497V5-2;Q8CHZ0;B7ZWI7;B7ZWI4	Srbd1	S1 RNA-binding domain-containing protein 1	-1.40817	0.522357	FALSE
RNA11	F8WH59;Q8BL97-3;Q8BL97-4;Q8BL97-2;Q8BL97	Srsf7	Serine/arginine-rich splicing factor 7	0.205142	-0.190553	FALSE
RNA11	F8WHL2;Q8CIE6;F6ZWD0;E9PZ47;F6XJN3	Copa	Coatomer subunit alpha;Coatomer subunit alpha;Xenin;Proxenin	-0.884487	0.560519	FALSE
RNA11	F8WHL6;Q60775	Elf1	ETS-related transcription factor Elf-1	-1.48673	0.575022	FALSE
RNA11	F8WHU5;Q4VA53-3;Q4VA53-2	Pds5b	Sister chromatid cohesion protein PDS5 homolog B	-0.136458	0.198746	FALSE
RNA11	F8WIL7;Q8K4L0	Ddx54	ATP-dependent RNA helicase DDX54	0.114767	-0.0700878	FALSE
RNA11	F8WJ31;Q5RJ54;Q5RJ54-2	Zscan26	Zinc finger and SCAN domain-containing protein 26	-0.393558	#N/A	FALSE
RNA11	F8WJ40;O08550;F6W623;E9Q6J1	Kmt2b	Histone-lysine N-methyltransferase 2B	-0.123324	-0.474913	FALSE
RNA11	F8WJ61;Q60520;Q60520-1;E9PXF9	Sin3a	Paired amphipathic helix protein Sin3a	-1.94542	0.747173	FALSE
RNA11	F8WJA0;Q9ESV0	Ddx24	ATP-dependent RNA helicase DDX24	0.442227	-0.353303	FALSE
RNA11	G3UVU2;G5E834;Q62203;D3YW09;D3Z5A6	Sf3a2	Splicing factor 3A subunit 2	0.391548	0.132248	FALSE
RNA11	G3UW85;P84089;Q9D9P6	Erh	Enhancer of rudimentary homolog	0.422233	-0.581108	FALSE
RNA11	G3XA79;G3UY19;G3UW86;G3UWQ7;Q99K43;E9PYJ3	Prc1	Protein regulator of cytokinesis 1	0.268315	#N/A	FALSE
[truncated: 10,512 more rows]
