# Supplementary material for: Quantitative Proteomics to Identify Nuclear RNA-Binding Proteins of Malat1
Source: Int J Mol Sci. 2020 Feb 10;21(3):1166. doi: 10.3390/ijms21031166 (PMC7037011; doi:10.3390/ijms21031166)
Supplement: Supplementary file 1 [file ijms-21-01166-s001.zip › SuppTable2.xlsx]

## Sheet: Supplementary Table Ratios
Suppl.Table 2: log2 of the ratio between the intensities of the two indicated samples (first sample heavy- second sample light-labeled)
Protein Name	log2.Ratio.H.L.normalized CTRL2.RNA1	log2.Ratio.H.L.normalized RNA1.CTRL2	log2.Ratio.H.L.normalized CTRL2.RNA2	log2.Ratio.H.L.normalized RNA2.CTRL2	log2.Ratio.H.L.normalized CTRL2.RNA3	log2.Ratio.H.L.normalized RNA3.CTRL2	log2.Ratio.H.L.normalized CTRL2.RNA4	log2.Ratio.H.L.normalized RNA4.CTRL2	log2.Ratio.H.L.normalized CTRL2.RNA5	log2.Ratio.H.L.normalized RNA5.CTRL2	log2.Ratio.H.L.normalized CTRL2.RNA6	log2.Ratio.H.L.normalized RNA6.CTRL2	log2.Ratio.H.L.normalized CTRL2.RNA7	log2.Ratio.H.L.normalized RNA7.CTRL2	log2.Ratio.H.L.normalized CTRL2.RNA8	log2.Ratio.H.L.normalized RNA8.CTRL2	log2.Ratio.H.L.normalized CTRL2.RNA9	log2.Ratio.H.L.normalized RNA9.CTRL2	log2.Ratio.H.L.normalized CTRL2.RNA10	log2.Ratio.H.L.normalized RNA10.CTRL2	log2.Ratio.H.L.normalized CTRL2.RNA11	log2.Ratio.H.L.normalized RNA11.CTRL2	log2.Ratio.H.L.normalized CTRL2.RNA12	log2.Ratio.H.L.normalized RNA12.CTRL2	log2.Ratio.H.L.normalized CTRL2.RNA13	log2.Ratio.H.L.normalized RNA13.CTRL2	log2.Ratio.H.L.normalized CTRL2.RNA14	log2.Ratio.H.L.normalized RNA14.CTRL2
Adar	-0.966602	1.1445	-0.935669	0.964436	-0.642121	1.26556	-1.44859	0.827819	-0.931921	1.24847	-1.23419	1.35089	-1.94558	1.67256	-1.1785	1.1858	-2.13581	2.40106	-0.869491	1.23616	-1.58191	1.42745	-0.745285	0.785843	-0.821355	0.986957	-0.858777	1.43536
Adarb1	-1.14548	1.54156	-1.20833	1.25647	0	0	0	0	-1.25367	1.59732	-1.79997	1.69194	-2.29938	1.88159	-1.24842	1.27005	-2.38669	2.59096	-1.00162	1.1575	-2.11704	1.93855	0	0	0	1.16318	-1.45648	0
Arl6ip4	0.351402	0.242084	-0.0652646	0.0807941	-1.29163	1.58727	-1.55275	1.38261	-1.26927	0.330903	-1.01101	0.960512	-0.890038	1.3017	-0.877129	0.701771	-0.8847	0.226139	-0.804602	0.626766	-0.967815	0.84141	0	-0.0696941	-0.478949	0	-0.149905	0
Brd2	-0.00982931	-0.201344	0.437441	-0.149985	-1.03528	1.22946	-1.46057	1.44175	-2.4515	2.17658	-1.23749	1.22045	-0.407057	0.66512	-0.158365	0.149259	-0.379808	0.0371713	-0.0524909	0.0318186	-0.421747	0.245374	0.195096	-0.101923	0.0322419	-0.130839	0.0676387	0.00100953
Brd3	0	0	0	-0.191475	-1.19912	1.54117	-1.62304	1.83867	-2.23047	1.89937	-1.03357	1.00547	-0.389772	1.12671	-0.225211	0.231801	-0.589724	0.252052	-0.139411	0.62854	-0.659563	-0.0945105	-0.0842726	0.0795658	-0.0738032	-0.245472	-0.379714	0.280481
Chd9	0	0	0	0	-0.646338	0.700173	-1.0807	1.07368	-1.11485	1.23475	-1.08571	0.799916	-0.234924	0.39835	0	0	-0.338871	-0.287237	0	0.177854	-0.400892	0.129481	-0.0554863	-0.149489	-0.114379	-0.106762	0.14509	-0.336191
Dek	0.0316775	-0.0954812	-0.155646	-0.478205	-1.10401	1.27846	-1.26413	1.75215	-1.041	0.870897	-0.606013	0.500292	-0.0939406	0.605968	-0.591201	0.0681893	-0.786796	0.276556	-0.519921	0.051024	0.10017	-1.01993	-0.00069266	-0.0243111	0.236584	-0.844458	-0.106902	-0.0660799
Dhx9	-0.972365	1.01393	-1.24763	1.23235	-0.438073	0.793188	-1.02309	0.956874	-0.982392	1.12022	-1.19215	1.30018	-1.07963	1.22188	-1.3879	1.44446	-1.99574	2.00259	-1.39924	1.60635	-0.957636	0.810649	-0.377988	0.391988	-0.516842	0.413052	-0.557136	0.670206
Dlat	0.127897	-0.0111227	0.113567	-0.90417	-1.72447	0	0	0	-1.29392	1.3955	-0.291627	-0.218682	0	0	0	0	0	0	0	0	0	0	0	0	0	0	0	0
Elavl1	-0.227287	0.211261	0.0859685	0.0455828	0	0.1038	-1.19601	0.686254	-0.907657	0.678703	-2.18981	1.91376	-2.10185	1.23885	-0.485317	0.217603	-0.348041	0.40294	-1.10383	0.846955	-0.726615	-0.619514	-0.902254	0.254594	0.287236	-0.65913	-1.01724	0.779386
Hmgb1	0.328032	-0.643473	-0.0827287	-0.589181	-1.41004	1.944	-1.2035	2.38045	0.0828388	0.184725	-0.160185	0.127237	0.785676	-0.135269	0.0352016	-0.336592	-0.0981194	-0.470929	-0.419083	-0.208594	-0.601562	0.0817487	-0.773319	0.780142	-0.214525	-0.148177	-0.923277	0.27453
Hnrnpa1	-0.365239	0.418136	-0.543656	0.608052	-1.92538	2.04002	-0.821279	1.83135	-0.521266	0.431356	-0.765597	0.856866	-0.369147	-0.102961	-0.171141	-0.166875	-0.175794	0.357833	-0.127305	-0.448016	-0.155984	-0.30004	-0.648259	0.444985	0.0832474	-0.0514291	-0.515253	0.31545
Hnrnpa2b1	-1.09179	1.32981	-1.50972	1.87645	-2.49875	2.37582	-1.51177	1.69381	-0.951764	1.04341	-1.53579	1.48661	-0.936608	0.0805212	-0.523691	0.194591	-0.174752	0.84149	0.00201836	-0.163623	-0.398284	-0.156306	-0.370601	0.280719	0.146916	-0.205197	-0.494516	0.735609
Hnrnpa3	-0.39994	0.385818	-0.26913	0.57415	-1.05292	0.726221	0.0923428	0.656725	-0.573789	0.473631	-0.797589	0.856229	-0.0520122	0.143002	0.00187429	-0.3361	0.00891709	0.189287	0.0392788	-0.345601	0.498251	-1.05907	-0.127195	0.126312	0.208517	-0.457276	-0.229298	0.103397
Hnrnpab	0.210015	-0.197617	0.178619	-0.127179	-0.198345	0.0200577	0.105276	0.459956	0.200253	0.345623	-0.759649	0.952632	-0.402321	0.0966667	-0.140476	0.00633393	-0.33743	0.770871	-0.154731	-0.129055	-0.472469	0.219215	-0.787866	0.426748	-0.182328	-0.227574	-1.00973	0.827331
Hnrnpc	0.0164963	-0.0743043	-0.0231672	-0.0340569	0.0809305	0.0866479	-0.32762	0.364012	-0.479613	0.613343	-0.788539	0.89243	-0.296261	0.447738	-0.520997	0.470823	-0.388431	0.266996	-1.34747	1.4392	0.25084	-0.490801	-0.0283369	-0.0567613	0.173895	-0.363494	-0.0992317	-0.0115007
Hnrnph1	-0.207345	0.185359	-0.19967	0.263756	-0.00494247	0.0220482	-0.590376	0.564817	-0.247971	0.347212	-1.01899	0.974896	-0.305557	0.155231	-0.341044	0.367259	-0.392951	0.535257	-0.415442	0.60739	-0.101443	-0.167037	-0.131977	0.146395	-0.0685287	-0.180757	-0.15234	0.151339
Hnrnph2	0.0194884	0.229465	-0.0664425	0.524264	0	0.231924	-0.532428	0.645333	-0.195038	0.29443	-0.988333	1.19849	-0.310075	0.271306	-0.277604	0.607579	-0.377126	0.546166	-0.271235	0.498659	0.0930192	0.0187766	0.0938306	0.370945	0.141825	0.347552	0.0140696	0.269273
Hnrnph3	-0.365462	0.436801	-0.309145	0.577731	0	0	-0.794182	1.13271	-0.417945	0.797843	-1.04035	1.16318	-0.401158	0.319502	0	0.462366	-0.0600513	1.09065	0.213005	0.704429	-0.203485	0.197362	0	0	0	0	0	0
Hnrnpm	-0.0164828	0.0354832	-0.0588486	0.0489336	0.018919	0.108223	-0.836501	0.783834	-0.211782	0.216858	-0.305735	0.306029	-0.131376	0.090718	-0.270765	0.274649	-0.367378	0.295723	-0.364013	0.553164	-0.157689	-0.141414	-0.263975	0.291486	0.0237521	-0.163316	-0.248296	0.141694
Klhdc4	0	0	0	0	0	0	0	0	0	1.24306	0	0	0	0	0	0	-0.822554	0.350271	0	0	-1.64079	1.19566	-1.12315	0.932893	-0.889744	0.796182	-1.20596	1.06654
Myef2	-0.0532242	-0.02597	-0.0447765	-0.0119952	-0.054602	0.0614306	-1.55228	1.36541	-0.310701	0.224164	-0.626224	0.586693	-0.235025	0.00216242	-0.417926	0.264717	-0.3311	0.33308	-0.478587	0.555718	-0.354335	0.0881416	-0.566635	0.52697	0.0842004	-0.148529	-0.450321	0.310689
Nolc1	0.424922	-0.100809	0.0411028	-0.191376	-0.896361	1.35129	-1.53592	1.79987	-2.18462	1.7817	-1.0978	0.925012	-0.186508	1.08202	-0.456128	0.369718	-0.653219	0.00446544	-0.244275	0.153416	-0.951875	-0.120577	-0.0506817	0.0353424	-0.158252	-0.44782	-0.425928	0.123666
Pgam5	0.0878701	-0.197021	0.105544	0.0295589	0	0.0779266	-0.0940484	-0.0293525	-0.0331118	0.227248	0.489543	0.320427	-0.00148674	-0.261812	-0.0296322	0	-0.00290274	1.64506	0	0.208143	-1.01162	0.900258	-0.360305	0.00374614	-0.398322	-0.166632	-0.0404375	-0.26557
Ppig	-0.13481	0.385928	-0.306484	0.284396	-0.150913	0.25544	-0.566677	0.279887	-1.24308	0.743644	-0.868516	0.783247	-0.124865	0.309293	-0.158462	0.189287	-0.176022	-0.109001	-0.282018	0.103665	-1.04814	0.89817	-0.576325	-0.201759	-0.439481	0.252295	0.11023	0.161823
Ptbp1	-0.248913	0	-0.0989536	0.147437	0	0	0	0.041243	-0.651201	0.147176	-0.0504725	0.206143	-0.293076	-0.00641983	-0.349438	0.208143	-0.349916	0.163499	-0.559515	0.0186342	-0.0752312	0	0	0	0	0	-2.91888	2.26571
Ptbp3	0	0	0	0	0	0	0	0	0	0	0	0	0	0	0	0	0	0	0	0	0	0	0	0	0	0	-1.03916	1.56247
Raly	0.0629506	-0.0352687	-0.0570764	-0.112958	0.0130692	0.235727	-0.295943	0.228726	-0.264443	0.350158	-0.38594	0.457121	-0.243523	0.284633	-0.458168	0.289834	-0.359564	0.134221	-0.922812	1.03696	0.197111	-0.305111	0.0843364	-0.0505472	0.233765	-0.213588	0.0980152	-0.00523203
Srsf2	-0.124975	0.690462	-0.0274691	-0.847804	-0.517482	1.12307	-1.68952	1.5148	-0.556118	-0.183081	-0.44721	0.09815	0.370611	0.704518	0.278936	-0.110262	0.221568	0.147176	-0.0623543	0.396269	-0.455376	0.409147	-0.192216	0.12446	-0.179923	0.289952	-0.363401	-0.644713
Srsf6	0.00374614	2.18352	-0.339948	0.307079	0	0	-0.895073	0.639973	-1.01188	0.57599	-0.30091	0	0	0.304161	0	0	0	0.170181	-0.210429	1.08597	-1.53638	1.56657	0	0	-0.702069	0.613249	-0.15674	0
Sub1	0.886589	-0.668868	0.569297	-0.619115	-1.39965	1.64639	-1.63976	2.23625	-1.18935	1.15199	-0.410313	0.663117	-0.454368	0.591009	-0.574863	0.0332292	-0.331917	0.586597	-0.252054	-0.140301	-0.546709	-0.43862	-0.14315	0.166201	-0.0324772	-0.224823	-0.654672	0.477263
Syncrip	-0.0616615	0.307079	-0.262763	0.171591	-0.191524	-0.0314595	-0.000634926	-0.0183373	-0.354667	-0.143229	-0.0607734	0.2587	-0.0584579	0.583519	-0.437408	0.485118	-0.551289	-0.32	-0.268156	0.129481	-0.817333	1.33474	0.672108	-0.439011	-0.449119	0.177982	0.375512	0.388024
Ubtf	1.05429	-1.14707	0.678793	-0.855666	-1.12627	1.60654	-1.72681	1.95699	-2.24462	2.11417	-0.964263	0.92524	-0.502628	0.924024	-0.568067	0.462262	-0.656035	0.534161	-0.365593	0.38648	-1.72061	1.03633	-0.728264	0.582556	-0.934069	0.418784	-0.890626	0.675997
Znf326	-0.355756	0.352984	-0.296332	0.271426	-0.00369803	0.0918014	-0.503118	0.363564	-0.249634	0.373732	-0.259703	0.420833	0.0947766	0.14483	-0.40013	0.523261	-0.517131	0.594549	-1.02976	1.32763	0.266996	0.00374614	0.15549	-0.100036	0.410558	-0.258339	0.345964	-0.231769
Zranb2	0	0	0.263515	0	0	1.64173	-1.81365	1.96706	-2.28644	1.77707	0	1.57971	-0.118868	1.49452	0	0	0	0.406863	-0.31122	0	-0.659495	0.72779	-0.29366	0.307895	-0.368905	0.493032	-0.153222	-0.234126
